# Supplementary material for: Global transcriptional and circadian regulation in a halotolerant cyanobacterium Halothece sp. PCC7418
Source: Sci Rep. 2022 Aug 12;12:13190. doi: 10.1038/s41598-022-17406-6 (PMC9374696; doi:10.1038/s41598-022-17406-6)
Supplement: Supplementary file 1 — Supplementary Information 1. [file 41598_2022_17406_MOESM1_ESM.xlsx]

## Sheet: Dataset S1
Dataset S1
Up- and down-regulated genes in 2.5 M NaCl-acclimated Halothece cells.
			Averaged TPM values of LL 16, 22, 28, and 34		Fold change (2.5 M NaCl vs 0.5 M NaCl)	Log2FC	Up-regulated genes ("1" = log2FC≥1)	Highly up-regulated genes ("1" = log2FC≥2)	Down-regulated genes ("1" = log2FC≤-1)	Highly down-regulated genes ("1" = log2FC≤-2)
Gene ID	Abbreviation of GeneID	Product	0.5 M NaCl	2.5 M NaCl
PCC7418_0001	H0001	DUF3493 domain-containing protein	152.096	244.376	1.60672	0.684118	0	0	0	0
PCC7418_0002	H0002	gamma carbonic anhydrase family protein	62.871	176.68	2.8102	1.49067	1	0	0	0
PCC7418_0003	H0003	magnesium/cobalt transporter CorA	7.33537	6.70823	0.914504	-0.128938	0	0	0	0
PCC7418_0004	H0004	chromosomal replication initiator protein DnaA	6.25483	7.7077	1.23228	0.30133	0	0	0	0
PCC7418_0005	H0005	glycosyltransferase	10.4761	8.49578	0.810965	-0.302289	0	0	0	0
PCC7418_0006	H0006	phosphoribosylamine--glycine ligase	20.8927	57.1572	2.73574	1.45193	1	0	0	0
PCC7418_0007	H0007	DNA mismatch repair protein MutS	22.0272	32.8398	1.49087	0.576158	0	0	0	0
PCC7418_0009	H0009	PAP fibrillin family protein	23.2278	24.7141	1.06399	0.0894808	0	0	0	0
PCC7418_0010	H0010	GNAT family N-acetyltransferase	28.6074	39.0907	1.36645	0.450436	0	0	0	0
PCC7418_0011	H0011	peptide-methionine (S)-S-oxide reductase MsrA	7.46312	10.2748	1.37674	0.461259	0	0	0	0
PCC7418_0012	H0012	hypothetical protein	55.5799	32.7571	0.58937	-0.762755	0	0	0	0
PCC7418_0013	H0013	radical SAM protein	6.76526	25.0261	3.6992	1.88721	1	0	0	0
PCC7418_0014	H0014	sigma-70 family RNA polymerase sigma factor	4.87117	7.7733	1.59578	0.674261	0	0	0	0
PCC7418_0015	H0015	DUF1822 family protein	14.3903	26.7775	1.86081	0.895929	0	0	0	0
PCC7418_0016	H0016	hypothetical protein	48.5546	29.4342	0.606208	-0.722116	0	0	0	0
PCC7418_0017	H0017	DUF1822 family protein	42.4624	39.8873	0.939357	-0.0902541	0	0	0	0
PCC7418_0018	H0018	NACHT domain-containing protein	3.30719	6.27492	1.89735	0.923989	0	0	0	0
PCC7418_0019	H0019	hypothetical protein	2.58251	16.0712	6.2231	2.63763	1	1	0	0
PCC7418_0021	H0021	DUF4258 domain-containing protein	8.73093	24.7235	2.83172	1.50168	1	0	0	0
PCC7418_0022	H0022	VWA domain-containing protein	9.99989	18.8646	1.88648	0.915697	0	0	0	0
PCC7418_0023	H0023	protein phosphatase 2C domain-containing protein	4.15219	16.1896	3.89905	1.96312	1	0	0	0
PCC7418_0024	H0024	serine/threonine protein kinase	5.05927	12.0976	2.39118	1.25772	1	0	0	0
PCC7418_0025	H0025	AAA family ATPase	3.89334	6.3897	1.64119	0.714742	0	0	0	0
PCC7418_0027	H0027	hypothetical protein	7.59353	6.06819	0.799126	-0.323504	0	0	0	0
PCC7418_0028	H0028	hypothetical protein	2.57886	4.9781	1.93035	0.948862	0	0	0	0
PCC7418_0029	H0029	DUF2357 domain-containing protein	8.36627	8.0231	0.958982	-0.0604246	0	0	0	0
PCC7418_0032	H0032	hypothetical protein	48.7746	9.24153	0.189474	-2.39993	0	0	1	1
PCC7418_0033	H0033	GntR family transcriptional regulator	149.892	51.3353	0.342482	-1.5459	0	0	1	0
PCC7418_0034	H0034	photosystem I protein PsaD	7207.47	2734.72	0.379429	-1.3981	0	0	1	0
PCC7418_0035	H0035	serine hydrolase	9.33107	31.9962	3.42899	1.77779	1	0	0	0
PCC7418_0036	H0036	hypothetical protein	49.1606	57.5905	1.17148	0.228328	0	0	0	0
PCC7418_0037	H0037	ABC transporter ATP-binding protein/permease	17.4547	34.6005	1.9823	0.987176	0	0	0	0
PCC7418_0038	H0038	class I SAM-dependent methyltransferase	107.787	116.965	1.08515	0.117893	0	0	0	0
PCC7418_0039	H0039	50S ribosomal protein L21	311.488	831.56	2.66963	1.41664	1	0	0	0
PCC7418_0040	H0040	50S ribosomal protein L27	1465.38	1397.41	0.953613	-0.0685237	0	0	0	0
PCC7418_0041	H0041	PstS family phosphate ABC transporter substrate-binding protein	18.5686	35.7784	1.92683	0.946226	0	0	0	0
PCC7418_0043	H0043	alpha/beta fold hydrolase	10.347	13.4355	1.29849	0.376834	0	0	0	0
PCC7418_0044	H0044	response regulator	322.02	64.3469	0.199822	-2.32321	0	0	1	1
PCC7418_0045	H0045	PAS domain-containing protein	99.2877	16.537	0.166556	-2.58592	0	0	1	1
PCC7418_0046	H0046	hypothetical protein	7110.48	7597.19	1.06845	0.0955189	0	0	0	0
PCC7418_0047	H0047	type II 3-dehydroquinate dehydratase	1796.43	2229.11	1.24085	0.311331	0	0	0	0
PCC7418_0048	H0048	hypothetical protein	61.1419	260.82	4.26582	2.09282	1	1	0	0
PCC7418_0049	H0049	HDIG domain-containing protein	23.9467	51.5261	2.1517	1.10548	1	0	0	0
PCC7418_0050	H0050	thioredoxin	282.219	258.312	0.915291	-0.127697	0	0	0	0
PCC7418_0051	H0051	mechanosensitive ion channel	114.146	239.165	2.09525	1.06712	1	0	0	0
PCC7418_0052	H0052	SRPBCC family protein	32.5564	49.0859	1.50772	0.592368	0	0	0	0
PCC7418_0053	H0053	tetratricopeptide repeat protein	60.3303	108.403	1.79682	0.845445	0	0	0	0
PCC7418_0054	H0054	recombination protein RecR	52.2905	105.805	2.02342	1.01679	1	0	0	0
PCC7418_0056	H0056	sodium-dependent bicarbonate transport family permease	762.826	1889.18	2.47655	1.30833	1	0	0	0
PCC7418_0057	H0057	hypothetical protein	1170.85	2471.23	2.11063	1.07767	1	0	0	0
PCC7418_0059	H0059	DUF2283 domain-containing protein	202.969	61.2633	0.301836	-1.72816	0	0	1	0
PCC7418_0060	H0060	DUF4258 domain-containing protein	166.207	50.0514	0.301139	-1.7315	0	0	1	0
PCC7418_0061	H0061	Rpn family recombination-promoting nuclease/putative transposase	73.6019	23.2745	0.316221	-1.661	0	0	1	0
PCC7418_0064	H0064	Rpn family recombination-promoting nuclease/putative transposase	41.9178	18.2175	0.434601	-1.20224	0	0	1	0
PCC7418_0068	H0068	IS200/IS605 family element transposase accessory protein TnpB	371.038	172.607	0.465201	-1.10407	0	0	1	0
PCC7418_0069	H0069	hypothetical protein	131.325	619.095	4.71423	2.23702	1	1	0	0
PCC7418_0070	H0070	Ig-like domain-containing protein	973.607	3155.54	3.24108	1.69647	1	0	0	0
PCC7418_0071	H0071	hypothetical protein	351.156	3392.78	9.66175	3.27228	1	1	0	0
PCC7418_0072	H0072	hypothetical protein	717.474	3913.97	5.4552	2.44763	1	1	0	0
PCC7418_0073	H0073	hypothetical protein	41.7381	397.193	9.51633	3.25041	1	1	0	0
PCC7418_0074	H0074	UDP-N-acetylmuramoyl-L-alanyl-D-glutamate--2,6-diaminopimelate ligase	22.8408	91.6328	4.0118	2.00425	1	1	0	0
PCC7418_0075	H0075	NADPH-dependent 7-cyano-7-deazaguanine reductase QueF	86.0268	251.481	2.92329	1.54759	1	0	0	0
PCC7418_0076	H0076	CIA30 family protein	134.905	95.3855	0.707057	-0.500102	0	0	0	0
PCC7418_0078	H0078	calcium-binding protein	243.257	460.286	1.89218	0.920049	0	0	0	0
PCC7418_0079	H0079	DUF475 domain-containing protein	51.9367	89.1739	1.71697	0.779868	0	0	0	0
PCC7418_0080	H0080	EamA family transporter	9.08635	14.9158	1.64156	0.715068	0	0	0	0
PCC7418_0081	H0081	TRAP transporter substrate-binding protein	10.5534	31.4236	2.97757	1.57414	1	0	0	0
PCC7418_0082	H0082	SDR family oxidoreductase	19.8027	95.0771	4.80121	2.2634	1	1	0	0
PCC7418_0083	H0083	hydroxyacylglutathione hydrolase	27.3869	131.754	4.81085	2.26629	1	1	0	0
PCC7418_0084	H0084	response regulator transcription factor	72.4385	232.152	3.20482	1.68024	1	0	0	0
PCC7418_0085	H0085	alpha/beta fold hydrolase	42.8211	105.029	2.45273	1.29439	1	0	0	0
PCC7418_0086	H0086	glycerophosphoryl diester phosphodiesterase	7.64749	19.7606	2.58393	1.36957	1	0	0	0
PCC7418_0087	H0087	hypothetical protein	12.3999	50.8695	4.10241	2.03647	1	1	0	0
PCC7418_0088	H0088	glycosyltransferase family 4 protein	17.3336	13.5812	0.783518	-0.351962	0	0	0	0
PCC7418_0089	H0089	hypothetical protein	256.455	227.181	0.885852	-0.174862	0	0	0	0
PCC7418_0090	H0090	transposase	1575.29	808.862	0.513467	-0.961656	0	0	0	0
PCC7418_0091	H0091	insulinase family protein	83.3515	69.7547	0.836874	-0.256917	0	0	0	0
PCC7418_0093	H0093	ketol-acid reductoisomerase	236.958	512.859	2.16435	1.11393	1	0	0	0
PCC7418_0094	H0094	DNA cytosine methyltransferase	68.5359	22.3225	0.325705	-1.61836	0	0	1	0
PCC7418_0095	H0095	hypothetical protein	67.1442	20.1434	0.300002	-1.73695	0	0	1	0
PCC7418_0096	H0096	glycosyltransferase family 2 protein	30.3112	17.3628	0.572819	-0.803849	0	0	0	0
PCC7418_0097	H0097	YtxH domain-containing protein	5071.05	2220.9	0.437957	-1.19114	0	0	1	0
PCC7418_0098	H0098	glucosylglycerol-phosphate synthase	197.93	162.046	0.818704	-0.288586	0	0	0	0
PCC7418_0099	H0099	RMD1 family protein	135.992	46.5611	0.342381	-1.54632	0	0	1	0
PCC7418_0100	H0100	hypothetical protein	55.1705	21.4869	0.389465	-1.36044	0	0	1	0
PCC7418_0101	H0101	asparagine synthase	17.0989	6.6624	0.389638	-1.35979	0	0	1	0
PCC7418_0102	H0102	Uma2 family endonuclease	9.10625	3.55528	0.390422	-1.35689	0	0	1	0
PCC7418_0103	H0103	hypothetical protein	14.9389	6.01987	0.402967	-1.31126	0	0	1	0
PCC7418_0106	H0106	type II toxin-antitoxin system VapC family toxin	294.582	39.6035	0.13444	-2.89497	0	0	1	1
PCC7418_0107	H0107	hypothetical protein	498.174	62.9718	0.126405	-2.98387	0	0	1	1
PCC7418_0108	H0108	7-cyano-7-deazaguanine synthase	11.3381	5.83006	0.514198	-0.959603	0	0	0	0
PCC7418_0109	H0109	hypothetical protein	61.609	16.2611	0.26394	-1.92172	0	0	1	0
PCC7418_0110	H0110	NAD(P)/FAD-dependent oxidoreductase	21.182	19.9177	0.940313	-0.0887869	0	0	0	0
PCC7418_0111	H0111	UDP-3-O-(3-hydroxymyristoyl)glucosamine N-acyltransferase	121.33	85.7974	0.707141	-0.49993	0	0	0	0
PCC7418_0112	H0112	glycine betaine/L-proline ABC transporter substrate-binding protein ProX	19.1637	34.368	1.79339	0.842692	0	0	0	0
PCC7418_0113	H0113	tetratricopeptide repeat protein	22.6021	25.9804	1.14947	0.200969	0	0	0	0
PCC7418_0114	H0114	metal-sensing transcriptional repressor	283.37	398.417	1.406	0.491592	0	0	0	0
PCC7418_0115	H0115	DUF2499 domain-containing protein	76.589	196.054	2.55982	1.35604	1	0	0	0
PCC7418_0116	H0116	NifU family protein	3706.03	3687.92	0.995111	-0.00706999	0	0	0	0
PCC7418_0117	H0117	site-2 protease family protein	20.8229	137.473	6.60202	2.72291	1	1	0	0
PCC7418_0118	H0118	ribonuclease Z	27.5394	156.54	5.6842	2.50696	1	1	0	0
PCC7418_0119	H0119	nitronate monooxygenase	2.2628	3.44176	1.52101	0.605034	0	0	0	0
PCC7418_0120	H0120	magnesium chelatase subunit H	10.1094	10.2017	1.00913	0.0131175	0	0	0	0
PCC7418_0126	H0126	magnesium chelatase ATPase subunit D	5.84869	4.45835	0.762282	-0.391604	0	0	0	0
PCC7418_0127	H0127	prepilin-type N-terminal cleavage/methylation domain-containing protein	36.2474	51.1692	1.41167	0.497398	0	0	0	0
PCC7418_0128	H0128	DNA topoisomerase (ATP-hydrolyzing) subunit B	91.5907	131.833	1.43937	0.525434	0	0	0	0
PCC7418_0129	H0129	fumarylacetoacetate hydrolase family protein	20.7799	54.7278	2.63369	1.39708	1	0	0	0
PCC7418_0130	H0130	hypothetical protein	99.25	159.266	1.6047	0.682302	0	0	0	0
PCC7418_0131	H0131	hypothetical protein	292.603	231.802	0.792207	-0.336051	0	0	0	0
PCC7418_0132	H0132	RdgB/HAM1 family non-canonical purine NTP pyrophosphatase	85.2421	128.969	1.51297	0.597384	0	0	0	0
PCC7418_0133	H0133	IS200/IS605 family element transposase accessory protein TnpB	804.336	619.706	0.770457	-0.376214	0	0	0	0
PCC7418_0134	H0134	P-II family nitrogen regulator	5348.69	2396	0.44796	-1.15856	0	0	1	0
PCC7418_0136	H0136	PilN domain-containing protein	82.804	114.189	1.37903	0.463657	0	0	0	0
PCC7418_0137	H0137	hypothetical protein	76.1358	146.883	1.92922	0.948019	0	0	0	0
PCC7418_0138	H0138	type IV pilus secretin family protein	60.3983	124.012	2.05323	1.0379	1	0	0	0
PCC7418_0139	H0139	Txe/YoeB family addiction module toxin	42.5294	37.4223	0.879916	-0.184562	0	0	0	0
PCC7418_0140	H0140	type II toxin-antitoxin system Phd/YefM family antitoxin	82.6542	57.7396	0.698568	-0.517527	0	0	0	0
PCC7418_0141	H0141	L-threonylcarbamoyladenylate synthase	6.19821	34.6759	5.5945	2.48401	1	1	0	0
PCC7418_0142	H0142	3-methyl-2-oxobutanoate hydroxymethyltransferase	22.0756	60.1598	2.72517	1.44635	1	0	0	0
PCC7418_0143	H0143	universal stress protein	78.2633	74.793	0.95566	-0.0654313	0	0	0	0
PCC7418_0144	H0144	ribosome biogenesis GTPase YlqF	59.2423	88.0541	1.48634	0.571762	0	0	0	0
PCC7418_0145	H0145	hypothetical protein	30.6804	32.8149	1.06957	0.0970313	0	0	0	0
PCC7418_0146	H0146	hypothetical protein	109.657	174.52	1.5915	0.670389	0	0	0	0
PCC7418_0147	H0147	hypothetical protein	130.325	248.325	1.90543	0.930117	0	0	0	0
PCC7418_0148	H0148	photosystem II complex extrinsic protein PsbU	5616.19	1912.94	0.340611	-1.5538	0	0	1	0
PCC7418_0149	H0149	peroxiredoxin	254.497	542.817	2.1329	1.09282	1	0	0	0
PCC7418_0150	H0150	ABC transporter substrate-binding protein	1.67928	16.7903	9.99848	3.32171	1	1	0	0
PCC7418_0151	H0151	preprotein translocase subunit SecA	30.6886	110.533	3.60175	1.8487	1	0	0	0
PCC7418_0152	H0152	OstA family protein	20.6996	55.3914	2.67596	1.42006	1	0	0	0
PCC7418_0153	H0153	LPS export ABC transporter ATP-binding protein	8.21855	24.4942	2.98036	1.57549	1	0	0	0
PCC7418_0154	H0154	hypothetical protein	22504.9	14568.1	0.647333	-0.62742	0	0	0	0
PCC7418_0155	H0155	hypothetical protein	78.4902	44.7288	0.569865	-0.811308	0	0	0	0
PCC7418_0156	H0156	hypothetical protein	275.916	293.379	1.06329	0.0885381	0	0	0	0
PCC7418_0157	H0157	aldo/keto reductase	49.2146	162.721	3.30636	1.72524	1	0	0	0
PCC7418_0158	H0158	AMIN domain-containing protein	39.6738	172.389	4.34515	2.11941	1	1	0	0
PCC7418_0159	H0159	FHA domain-containing protein	20.4617	49.2414	2.40652	1.26695	1	0	0	0
PCC7418_0160	H0160	glycoside hydrolase	70.5564	24.6659	0.349591	-1.51626	0	0	1	0
PCC7418_0161	H0161	hypothetical protein	1747.94	410.107	0.234623	-2.09158	0	0	1	1
PCC7418_0166	H0166	DUF4112 domain-containing protein	11.5478	36.8987	3.1953	1.67595	1	0	0	0
PCC7418_0167	H0167	phosphoribosylformylglycinamidine cyclo-ligase	16.2888	42.4861	2.60829	1.38311	1	0	0	0
PCC7418_0168	H0168	septal ring lytic transglycosylase RlpA family protein	146.649	462.203	3.15176	1.65616	1	0	0	0
PCC7418_0169	H0169	bifunctional pantoate--beta-alanine ligase/(d)CMP kinase	23.883	106.059	4.44077	2.15081	1	1	0	0
PCC7418_0170	H0170	peptidase S8	44.1388	58.4439	1.32409	0.405003	0	0	0	0
PCC7418_0171	H0171	biopolymer transporter ExbD	158.248	59.7044	0.377284	-1.40628	0	0	1	0
PCC7418_0172	H0172	MotA/TolQ/ExbB proton channel family protein	6.66842	3.99653	0.599322	-0.738598	0	0	0	0
PCC7418_0173	H0173	energy transducer TonB	1.17129	1.2432	1.0614	0.0859631	0	0	0	0
PCC7418_0174	H0174	AraC family transcriptional regulator	45.7002	21.0913	0.461515	-1.11555	0	0	1	0
PCC7418_0175	H0175	TonB-dependent siderophore receptor	0.831316	1.27304	1.53136	0.614813	0	0	0	0
PCC7418_0176	H0176	MFS transporter	0.446318	1.18186	2.64802	1.40491	1	0	0	0
PCC7418_0177	H0177	DUF2470 domain-containing protein	2.79043	2.15137	0.770982	-0.375231	0	0	0	0
PCC7418_0178	H0178	FAD-binding oxidoreductase	88.5266	21.6234	0.244258	-2.03352	0	0	1	1
PCC7418_0179	H0179	AMIN domain-containing protein	1.79486	3.36577	1.87522	0.907062	0	0	0	0
PCC7418_0181	H0181	phycobilisome rod-core linker polypeptide	313.568	848.469	2.70586	1.43609	1	0	0	0
PCC7418_0182	H0182	DUF4359 domain-containing protein	95.9953	117.353	1.22249	0.289823	0	0	0	0
PCC7418_0183	H0183	hypothetical protein	382.539	290.043	0.758204	-0.399342	0	0	0	0
PCC7418_0184	H0184	hypothetical protein	64.8307	110.474	1.70404	0.768955	0	0	0	0
PCC7418_0185	H0185	SPOR domain-containing protein	79.2407	78.7103	0.993306	-0.00968961	0	0	0	0
PCC7418_0186	H0186	acyl-CoA thioesterase	42.348	45.719	1.0796	0.110498	0	0	0	0
PCC7418_0187	H0187	M48 family metallopeptidase	87.9343	175.948	2.0009	1.00065	1	0	0	0
PCC7418_0188	H0188	hypothetical protein	45.3523	241.086	5.31585	2.4103	1	1	0	0
PCC7418_0189	H0189	iron-sulfur cluster assembly accessory protein	680.24	843.238	1.23962	0.309896	0	0	0	0
PCC7418_0190	H0190	peptide-methionine (S)-S-oxide reductase MsrA	96.0887	251.847	2.62099	1.39011	1	0	0	0
PCC7418_0191	H0191	DUF3252 domain-containing protein	474.088	365.279	0.770487	-0.376157	0	0	0	0
PCC7418_0192	H0192	hypothetical protein	46.7807	78.4547	1.67707	0.745946	0	0	0	0
PCC7418_0193	H0193	DUF3067 family protein	41.2483	59.3868	1.43974	0.525808	0	0	0	0
PCC7418_0194	H0194	acetyl-CoA carboxylase, carboxyltransferase subunit beta	14.5435	40.2746	2.76925	1.46949	1	0	0	0
PCC7418_0195	H0195	type 2 lantipeptide synthetase LanM	2.56116	11.1138	4.33935	2.11748	1	1	0	0
PCC7418_0196	H0196	hypothetical protein	4.46477	14.0036	3.13647	1.64914	1	0	0	0
PCC7418_0197	H0197	Nif11 family protein	22.45	45.8741	2.04339	1.03096	1	0	0	0
PCC7418_0198	H0198	Nif11 family protein	54.1973	68.4329	1.26266	0.33647	0	0	0	0
PCC7418_0199	H0199	hypothetical protein	435.651	541.849	1.24377	0.314718	0	0	0	0
PCC7418_0200	H0200	Nif11-like leader peptide family natural product precursor	10308.1	3410.84	0.33089	-1.59557	0	0	1	0
PCC7418_0202	H0202	NHLP bacteriocin export ABC transporter permease/ATPase subunit	6.83908	27.0551	3.95596	1.98403	1	0	0	0
PCC7418_0203	H0203	NHLP family bacteriocin export ABC transporter peptidase/permease/ATPase subunit	17.5148	36.3782	2.077	1.0545	1	0	0	0
PCC7418_0204	H0204	NHLP bacteriocin system secretion protein	12.1238	36.1973	2.98565	1.57805	1	0	0	0
PCC7418_0206	H0206	cyclic nucleotide-binding domain-containing protein	17.6151	57.0464	3.23848	1.69532	1	0	0	0
PCC7418_0207	H0207	fibronectin/fibrinogen-binding protein	24.7439	21.9916	0.888767	-0.170122	0	0	0	0
PCC7418_0208	H0208	AAA family ATPase	1.65272	0.682612	0.413024	-1.2757	0	0	1	0
PCC7418_0209	H0209	cobalamin biosynthesis protein	7.59089	24.9932	3.29253	1.7192	1	0	0	0
PCC7418_0210	H0210	Rrf2 family transcriptional regulator	29.8761	60.0085	2.00858	1.00618	1	0	0	0
PCC7418_0211	H0211	AbrB family transcriptional regulator	118.585	208.129	1.75511	0.811558	0	0	0	0
PCC7418_0212	H0212	RNA polymerase sigma factor, RpoD/SigA family	511.289	942.418	1.84322	0.88223	0	0	0	0
PCC7418_0213	H0213	DnaJ domain-containing protein	46.0673	59.7567	1.29716	0.375356	0	0	0	0
PCC7418_0214	H0214	ComF family protein	16.5336	63.5762	3.84527	1.94308	1	0	0	0
PCC7418_0215	H0215	serine/threonine protein kinase	64.5258	87.0381	1.34889	0.43177	0	0	0	0
PCC7418_0216	H0216	DUF3298 and DUF4163 domain-containing protein	22.0788	6.14218	0.278194	-1.84584	0	0	1	0
PCC7418_0217	H0217	phospho-N-acetylmuramoyl-pentapeptide-transferase	15.545	45.973	2.9574	1.56433	1	0	0	0
PCC7418_0218	H0218	MFS transporter	10.0605	29.0903	2.89154	1.53184	1	0	0	0
PCC7418_0219	H0219	ferrochelatase	48.4303	323.28	6.67517	2.7388	1	1	0	0
PCC7418_0220	H0220	DUF29 domain-containing protein	14.5579	10.5297	0.723301	-0.467331	0	0	0	0
PCC7418_0221	H0221	hypothetical protein	69.7358	37.845	0.542691	-0.881796	0	0	0	0
PCC7418_0222	H0222	c-type cytochrome biogenesis protein CcsB	44.0893	119.328	2.70651	1.43643	1	0	0	0
PCC7418_0223	H0223	tRNA lysidine(34) synthetase TilS	29.0734	52.0091	1.78889	0.839065	0	0	0	0
PCC7418_0224	H0224	hypothetical protein	30.8926	46.4234	1.50273	0.58759	0	0	0	0
PCC7418_0225	H0225	DUF4388 domain-containing protein	122.811	90.6228	0.737905	-0.438493	0	0	0	0
PCC7418_0226	H0226	response regulator	272.199	389.918	1.43247	0.518507	0	0	0	0
PCC7418_0227	H0227	purine-binding chemotaxis protein CheW	153.361	254.607	1.66018	0.731338	0	0	0	0
PCC7418_0228	H0228	methyl-accepting chemotaxis protein	45.9914	99.6999	2.1678	1.11623	1	0	0	0
PCC7418_0229	H0229	MlaE family lipid ABC transporter permease subunit	37.0983	95.153	2.56489	1.3589	1	0	0	0
PCC7418_0230	H0230	DUF3119 family protein	156.177	112.92	0.723023	-0.467886	0	0	0	0
PCC7418_0231	H0231	DUF3086 domain-containing protein	52.4993	72.8471	1.38758	0.472572	0	0	0	0
PCC7418_0232	H0232	NAD-dependent epimerase/dehydratase family protein	43.5044	92.4802	2.12577	1.08798	1	0	0	0
PCC7418_0233	H0233	DUF2062 domain-containing protein	17.7723	19.6429	1.10525	0.144377	0	0	0	0
PCC7418_0234	H0234	bifunctional pyr operon transcriptional regulator/uracil phosphoribosyltransferase PyrR	5.08674	17.4319	3.42694	1.77692	1	0	0	0
PCC7418_0235	H0235	hypothetical protein	53.2182	91.3277	1.7161	0.779132	0	0	0	0
PCC7418_0236	H0236	hypothetical protein	32.1856	83.5622	2.59626	1.37643	1	0	0	0
PCC7418_0237	H0237	hypothetical protein	48.1022	116.199	2.41566	1.27242	1	0	0	0
PCC7418_0238	H0238	hypothetical protein	120.387	220.528	1.83184	0.873291	0	0	0	0
PCC7418_0239	H0239	hypothetical protein	50.7634	49.248	0.970147	-0.0437253	0	0	0	0
PCC7418_0240	H0240	2OG-Fe(II) oxygenase	26.7811	28.7177	1.07231	0.100728	0	0	0	0
PCC7418_0241	H0241	M48 family metalloprotease	9.01424	9.28063	1.02955	0.0420164	0	0	0	0
PCC7418_0242	H0242	hypothetical protein	71.9342	32.2823	0.448776	-1.15593	0	0	1	0
PCC7418_0243	H0243	hypothetical protein	65.9179	33.6727	0.510828	-0.969092	0	0	0	0
PCC7418_0244	H0244	HD domain-containing protein	174.052	54.1289	0.310992	-1.68505	0	0	1	0
PCC7418_0245	H0245	phycobiliprotein lyase	43.8364	39.6203	0.903822	-0.145889	0	0	0	0
PCC7418_0246	H0246	sn-glycerol-3-phosphate ABC transporter ATP-binding protein UgpC	20.1468	26.3919	1.30998	0.389544	0	0	0	0
PCC7418_0247	H0247	serine/threonine-protein kinase	19.326	33.3418	1.72523	0.786787	0	0	0	0
PCC7418_0248	H0248	S-layer homology domain-containing protein	8.23381	13.6163	1.65371	0.725705	0	0	0	0
PCC7418_0249	H0249	hypothetical protein	80.5055	94.8915	1.1787	0.237191	0	0	0	0
PCC7418_0250	H0250	Uma2 family endonuclease	68.9052	26.6156	0.386264	-1.37234	0	0	1	0
PCC7418_0251	H0251	ABC transporter ATP-binding protein	11.7586	28.0432	2.38491	1.25394	1	0	0	0
PCC7418_0252	H0252	DUF3769 domain-containing protein	8.81721	18.0891	2.05157	1.03673	1	0	0	0
PCC7418_0253	H0253	Hsp20/alpha crystallin family protein	531	9078.59	17.0972	4.09569	1	1	0	0
PCC7418_0254	H0254	NAD-dependent epimerase/dehydratase family protein	214.826	541.295	2.51969	1.33325	1	0	0	0
PCC7418_0255	H0255	16S rRNA (guanine(527)-N(7))-methyltransferase RsmG	10.2823	23.2001	2.25632	1.17397	1	0	0	0
PCC7418_0256	H0256	DUF29 domain-containing protein	17.4922	45.0025	2.57271	1.36329	1	0	0	0
PCC7418_0257	H0257	S9 family peptidase	32.1161	58.0217	1.80663	0.853299	0	0	0	0
PCC7418_0258	H0258	FAD-dependent monooxygenase	21.3738	27.7625	1.29891	0.377298	0	0	0	0
PCC7418_0259	H0259	SHOCT domain-containing protein	18.7106	18.9328	1.01187	0.0170303	0	0	0	0
PCC7418_0260	H0260	ComEA family DNA-binding protein	19.4637	12.848	0.6601	-0.599244	0	0	0	0
PCC7418_0261	H0261	archease	74.347	35.3126	0.47497	-1.07409	0	0	1	0
PCC7418_0262	H0262	RtcB family protein	2.89763	6.42976	2.21897	1.14989	1	0	0	0
PCC7418_0263	H0263	phosphoribosyltransferase	3.89361	6.23299	1.60083	0.678817	0	0	0	0
PCC7418_0264	H0264	glycosyltransferase family 4 protein	16.3749	66.3647	4.05282	2.01893	1	1	0	0
PCC7418_0265	H0265	MFS transporter	22.2857	58.5844	2.62878	1.3944	1	0	0	0
PCC7418_0266	H0266	DNA repair protein RecO	35.5152	105.25	2.96353	1.56732	1	0	0	0
PCC7418_0267	H0267	deoxyribose-phosphate aldolase	20.0408	160.505	8.00888	3.0016	1	1	0	0
PCC7418_0268	H0268	CBS domain-containing protein	104.508	177.379	1.69727	0.763219	0	0	0	0
PCC7418_0269	H0269	anti-sigma regulatory factor	1005.23	354.163	0.352319	-1.50505	0	0	1	0
PCC7418_0270	H0270	23S rRNA (uracil(1939)-C(5))-methyltransferase RlmD	11.8212	26.782	2.26559	1.17989	1	0	0	0
PCC7418_0271	H0271	prefoldin beta- domain-containing protein	12.6483	16.61	1.31322	0.393104	0	0	0	0
PCC7418_0272	H0272	DUF1232 domain-containing protein	42.8705	35.362	0.824855	-0.277788	0	0	0	0
PCC7418_0273	H0273	aspartate 1-decarboxylase	48.5157	90.1837	1.85886	0.894416	0	0	0	0
PCC7418_0275	H0275	XisI protein	23.4828	18.3341	0.780747	-0.357072	0	0	0	0
PCC7418_0276	H0276	DUF3598 family protein	15.282	15.4311	1.00976	0.0140113	0	0	0	0
PCC7418_0277	H0277	Holliday junction branch migration protein RuvA	22.9169	31.6513	1.38113	0.465853	0	0	0	0
PCC7418_0278	H0278	ferredoxin:protochlorophyllide reductase (ATP-dependent) subunit B	122.374	182.723	1.49315	0.578362	0	0	0	0
PCC7418_0279	H0279	thioredoxin fold domain-containing protein	153.515	85.8653	0.559329	-0.83823	0	0	0	0
PCC7418_0280	H0280	ATP-dependent metallopeptidase FtsH/Yme1/Tma family protein	2.66607	13.8801	5.20619	2.38023	1	1	0	0
PCC7418_0281	H0281	pyridoxamine 5'-phosphate oxidase family protein	1.61003	1.87139	1.16233	0.217026	0	0	0	0
PCC7418_0282	H0282	ribonucleoside-triphosphate reductase, adenosylcobalamin-dependent	67.8104	159.277	2.34886	1.23196	1	0	0	0
PCC7418_0283	H0283	peptidase	166.559	144.119	0.865271	-0.208777	0	0	0	0
PCC7418_0284	H0284	c-type cytochrome	80.1898	32.0755	0.399994	-1.32195	0	0	1	0
PCC7418_0285	H0285	B12-binding domain-containing radical SAM protein	15.8835	12.9768	0.817001	-0.291591	0	0	0	0
PCC7418_0286	H0286	histidine phosphatase family protein	60.807	183.494	3.01765	1.59342	1	0	0	0
PCC7418_0287	H0287	methyltransferase domain-containing protein	23.2125	105.052	4.52566	2.17813	1	1	0	0
PCC7418_0288	H0288	hypothetical protein	10.6312	41.6894	3.92142	1.97138	1	0	0	0
PCC7418_0289	H0289	photosystem I core protein PsaB	1224.81	2540.5	2.07421	1.05256	1	0	0	0
PCC7418_0290	H0290	photosystem I core protein PsaA	2026.38	4288.18	2.11618	1.08146	1	0	0	0
PCC7418_0291	H0291	exonuclease SbcCD subunit D	14.662	78.4889	5.35322	2.42041	1	1	0	0
PCC7418_0292	H0292	phosphoadenosine phosphosulfate reductase	29.4776	120.769	4.09697	2.03456	1	1	0	0
PCC7418_0293	H0293	type II toxin-antitoxin system VapC family toxin	44.5993	49.7815	1.1162	0.15859	0	0	0	0
PCC7418_0294	H0294	type II toxin-antitoxin system VapB family antitoxin	41.9286	24.7459	0.59019	-0.760748	0	0	0	0
PCC7418_0295	H0295	hypothetical protein	68.7532	94.5862	1.37573	0.460202	0	0	0	0
PCC7418_0296	H0296	cyclomaltodextrin glucanotransferase	104.763	55.5373	0.530124	-0.915598	0	0	0	0
PCC7418_0297	H0297	7-carboxy-7-deazaguanine synthase QueE	197.654	153.99	0.77909	-0.360139	0	0	0	0
PCC7418_0298	H0298	phosphatidate cytidylyltransferase	54.0506	99.4983	1.84083	0.88036	0	0	0	0
PCC7418_0299	H0299	SLC26A/SulP transporter family protein	19.6714	69.4486	3.53044	1.81985	1	0	0	0
PCC7418_0300	H0300	iron uptake porin	979.814	2110.37	2.15384	1.10691	1	0	0	0
PCC7418_0301	H0301	NYN domain-containing protein	101.006	84.3661	0.835262	-0.2597	0	0	0	0
PCC7418_0302	H0302	50S ribosomal protein L28	14929.3	3688.61	0.247072	-2.017	0	0	1	1
PCC7418_0303	H0303	rhomboid family intramembrane serine protease	50.1462	44.5104	0.887614	-0.171996	0	0	0	0
PCC7418_0306	H0306	signal peptidase I	50.244	60.5687	1.20549	0.269622	0	0	0	0
PCC7418_0307	H0307	DUF2949 domain-containing protein	973.951	436.397	0.448069	-1.15821	0	0	1	0
PCC7418_0308	H0308	thylakoid membrane photosystem I accumulation factor	105.604	277.471	2.62747	1.39367	1	0	0	0
PCC7418_0309	H0309	tellurite resistance TerB family protein	58.0563	86.8205	1.49546	0.580585	0	0	0	0
PCC7418_0310	H0310	coproporphyrinogen III oxidase	22.6129	24.8774	1.10014	0.137692	0	0	0	0
PCC7418_0311	H0311	PIN/TRAM domain-containing protein	83.6423	85.7714	1.02546	0.0362654	0	0	0	0
PCC7418_0312	H0312	DUF445 domain-containing protein	19.8065	45.9969	2.32231	1.21556	1	0	0	0
PCC7418_0313	H0313	bifunctional demethylmenaquinone methyltransferase/2-methoxy-6-polyprenyl-1,4-benzoquinol methylase UbiE	52.0214	115.587	2.22191	1.1518	1	0	0	0
PCC7418_0314	H0314	MBL fold metallo-hydrolase	26.1852	33.0157	1.26086	0.334403	0	0	0	0
PCC7418_0315	H0315	triose-phosphate isomerase	206.056	331.784	1.61016	0.687208	0	0	0	0
PCC7418_0316	H0316	DUF1957 domain-containing protein	73.5882	66.4469	0.902956	-0.147272	0	0	0	0
PCC7418_0317	H0317	NUDIX hydrolase	17.0569	21.5842	1.26542	0.339619	0	0	0	0
PCC7418_0318	H0318	NAD(P)H-dependent glycerol-3-phosphate dehydrogenase	17.1603	16.656	0.970612	-0.0430328	0	0	0	0
PCC7418_0319	H0319	toxin-antitoxin system HicB family antitoxin	58.5037	62.1978	1.06314	0.0883365	0	0	0	0
PCC7418_0320	H0320	putative toxin-antitoxin system toxin component, PIN family	76.4257	45.0279	0.589172	-0.763238	0	0	0	0
PCC7418_0321	H0321	excinuclease ABC subunit UvrA	16.2986	29.5888	1.81541	0.860299	0	0	0	0
PCC7418_0322	H0322	Uma2 family endonuclease	16.4194	29.8872	1.82023	0.864122	0	0	0	0
PCC7418_0323	H0323	Uma2 family endonuclease	10.4796	15.727	1.50072	0.585656	0	0	0	0
PCC7418_0324	H0324	uroporphyrinogen-III synthase	47.2193	37.4642	0.793409	-0.333863	0	0	0	0
PCC7418_0325	H0325	EAL domain-containing protein	35.2677	31.3526	0.888989	-0.169762	0	0	0	0
PCC7418_0326	H0326	dephospho-CoA kinase	13.7381	21.458	1.56193	0.643333	0	0	0	0
PCC7418_0327	H0327	magnesium chelatase ATPase subunit D	42.8194	139.376	3.25498	1.70265	1	0	0	0
PCC7418_0328	H0328	bifunctional folylpolyglutamate synthase/dihydrofolate synthase	16.7822	36.6167	2.18188	1.12557	1	0	0	0
PCC7418_0329	H0329	hypothetical protein	148.882	98.2779	0.660107	-0.599229	0	0	0	0
PCC7418_0330	H0330	DUF5132 domain-containing protein	335.377	330.981	0.986893	-0.0190343	0	0	0	0
PCC7418_0331	H0331	heavy metal translocating P-type ATPase	116.317	69.913	0.601056	-0.734429	0	0	0	0
PCC7418_0332	H0332	hypothetical protein	1316.06	2078.45	1.57929	0.659279	0	0	0	0
PCC7418_0333	H0333	AAA family ATPase	446.454	853.886	1.9126	0.935532	0	0	0	0
PCC7418_0334	H0334	DUF1257 domain-containing protein	54024.8	16761.5	0.310256	-1.68847	0	0	1	0
PCC7418_0335	H0335	cobalt-precorrin-6A reductase	28.5774	52.2045	1.82677	0.869297	0	0	0	0
PCC7418_0336	H0336	DUF2470 domain-containing protein	46.0277	142.222	3.08991	1.62757	1	0	0	0
PCC7418_0337	H0337	YdiU family protein	13.5915	43.329	3.18794	1.67263	1	0	0	0
PCC7418_0338	H0338	ABC transporter ATP-binding protein	20.5416	48.7833	2.37486	1.24784	1	0	0	0
PCC7418_0339	H0339	insulinase family protein	186.36	252.332	1.354	0.437231	0	0	0	0
PCC7418_0340	H0340	alanine--tRNA ligase	22.2976	78.7785	3.53305	1.82091	1	0	0	0
PCC7418_0341	H0341	RRXRR domain-containing protein	9.23977	13.3676	1.44675	0.532816	0	0	0	0
PCC7418_0342	H0342	thermonuclease family protein	51.9788	29.5799	0.569077	-0.813304	0	0	0	0
PCC7418_0343	H0343	redoxin domain-containing protein	98.4567	80.5815	0.818446	-0.289042	0	0	0	0
PCC7418_0344	H0344	tetratricopeptide repeat protein	2165.09	1245.57	0.575297	-0.79762	0	0	0	0
PCC7418_0345	H0345	hypothetical protein	107.021	84.6271	0.79075	-0.338706	0	0	0	0
PCC7418_0346	H0346	methionyl-tRNA formyltransferase	37.1838	83.3655	2.24199	1.16478	1	0	0	0
PCC7418_0347	H0347	carbon dioxide-concentrating mechanism protein CcmK	148.286	207.517	1.39943	0.484843	0	0	0	0
PCC7418_0348	H0348	BMC domain-containing protein	249.279	189.64	0.760756	-0.394494	0	0	0	0
PCC7418_0349	H0349	helix-turn-helix domain-containing protein	26.0821	45.5831	1.74768	0.805438	0	0	0	0
PCC7418_0350	H0350	hypothetical protein	39.1626	27.4034	0.699733	-0.515123	0	0	0	0
PCC7418_0351	H0351	NblA/ycf18 family protein	98.461	179.32	1.82123	0.864916	0	0	0	0
PCC7418_0352	H0352	universal stress protein	164.862	212.388	1.28828	0.365449	0	0	0	0
PCC7418_0353	H0353	serine/threonine protein kinase	80.4447	76.201	0.947246	-0.0781886	0	0	0	0
PCC7418_0354	H0354	hypothetical protein	36.5215	31.3369	0.858039	-0.220886	0	0	0	0
PCC7418_0355	H0355	DNA phosphorothioation-associated protein 4	39.0301	30.7513	0.787886	-0.343941	0	0	0	0
PCC7418_0356	H0356	hypothetical protein	16.1487	18.9931	1.17614	0.234056	0	0	0	0
PCC7418_0357	H0357	3-isopropylmalate dehydrogenase	158.406	197.431	1.24636	0.31772	0	0	0	0
PCC7418_0358	H0358	hypothetical protein	11.6216	39.2369	3.37621	1.75541	1	0	0	0
PCC7418_0359	H0359	hypothetical protein	4.86313	16.8966	3.47442	1.79677	1	0	0	0
PCC7418_0360	H0360	DUF3727 domain-containing protein	47.7338	96.5287	2.02223	1.01595	1	0	0	0
PCC7418_0361	H0361	alpha/beta fold hydrolase	48.6154	90.078	1.85287	0.889762	0	0	0	0
PCC7418_0362	H0362	ABC-F family ATP-binding cassette domain-containing protein	12.8631	13.1115	1.01931	0.0275964	0	0	0	0
PCC7418_0363	H0363	hypothetical protein	656.528	75.5715	0.115108	-3.11894	0	0	1	1
PCC7418_0364	H0364	precorrin-8X methylmutase	61.5946	47.5434	0.771877	-0.373557	0	0	0	0
PCC7418_0365	H0365	protein kinase	87.3738	72.98	0.835262	-0.2597	0	0	0	0
PCC7418_0366	H0366	GIY-YIG nuclease family protein	33.7054	58.169	1.72581	0.787271	0	0	0	0
PCC7418_0367	H0367	alpha/beta hydrolase	2.32981	48.2378	20.7046	4.37188	1	1	0	0
PCC7418_0368	H0368	GNAT family N-acetyltransferase	3.00734	55.3525	18.4058	4.20209	1	1	0	0
PCC7418_0369	H0369	cadherin-like domain-containing protein	275.004	3.64927	0.0132699	-6.2357	0	0	1	1
PCC7418_0370	H0370	SemiSWEET transporter	18.7987	15.707	0.835533	-0.259232	0	0	0	0
PCC7418_0371	H0371	glycine cleavage system aminomethyltransferase GcvT	48.485	250.043	5.15713	2.36657	1	1	0	0
PCC7418_0372	H0372	dual specificity protein phosphatase family protein	23.4585	90.0639	3.83928	1.94084	1	0	0	0
PCC7418_0373	H0373	hypothetical protein	2.91197	4.35289	1.49483	0.579979	0	0	0	0
PCC7418_0374	H0374	dTDP-4-dehydrorhamnose 3,5-epimerase	126.49	105.766	0.83616	-0.25815	0	0	0	0
PCC7418_0375	H0375	dTDP-4-dehydrorhamnose reductase	27.4957	71.3095	2.59348	1.37489	1	0	0	0
PCC7418_0376	H0376	glucose-1-phosphate thymidylyltransferase	36.6131	51.9966	1.42016	0.506057	0	0	0	0
PCC7418_0377	H0377	pantothenate kinase	33.5958	28.5651	0.850255	-0.234032	0	0	0	0
PCC7418_0378	H0378	3-oxoacyl-[acyl-carrier-protein] reductase	27.1444	138.695	5.10954	2.35319	1	1	0	0
PCC7418_0379	H0379	UDP-N-acetylglucosamine 1-carboxyvinyltransferase	52.8402	285.934	5.4113	2.43598	1	1	0	0
PCC7418_0380	H0380	2TM domain-containing protein	42.8356	66.2631	1.54691	0.629394	0	0	0	0
PCC7418_0381	H0381	AtzE family amidohydrolase	35.9539	59.8673	1.66511	0.73562	0	0	0	0
PCC7418_0382	H0382	OmpA family protein	33.6987	47.1969	1.40056	0.486001	0	0	0	0
PCC7418_0383	H0383	hypothetical protein	39.4931	61.3158	1.55257	0.63466	0	0	0	0
PCC7418_0384	H0384	hypothetical protein	12.9231	22.0474	1.70604	0.770655	0	0	0	0
PCC7418_0385	H0385	hypothetical protein	69.1971	68.5403	0.990509	-0.0137587	0	0	0	0
PCC7418_0386	H0386	YggT family protein	1126.21	395.215	0.350924	-1.51077	0	0	1	0
PCC7418_0387	H0387	hypothetical protein	54.7237	180.588	3.29999	1.72246	1	0	0	0
PCC7418_0388	H0388	DUF4278 domain-containing protein	404.62	70.3176	0.173787	-2.52461	0	0	1	1
PCC7418_0389	H0389	AAA family ATPase	33.3213	38.1879	1.14605	0.196669	0	0	0	0
PCC7418_0390	H0390	PstS family phosphate ABC transporter substrate-binding protein	13.7142	8.37296	0.61053	-0.711867	0	0	0	0
PCC7418_0391	H0391	adenosine kinase	237.091	819.626	3.45701	1.78953	1	0	0	0
PCC7418_0392	H0392	response regulator transcription factor	6.13497	9.46482	1.54277	0.625518	0	0	0	0
PCC7418_0393	H0393	FAD-dependent monooxygenase	6.67181	24.6371	3.69272	1.88469	1	0	0	0
PCC7418_0394	H0394	phage holin family protein	76.6423	109.544	1.42929	0.515297	0	0	0	0
PCC7418_0395	H0395	trypsin-like peptidase domain-containing protein	46.2602	98.4748	2.12872	1.08998	1	0	0	0
PCC7418_0396	H0396	8-amino-7-oxononanoate synthase	5.3235	16.5343	3.10591	1.63501	1	0	0	0
PCC7418_0397	H0397	extracellular solute-binding protein	19.4894	29.7479	1.52637	0.6101	0	0	0	0
PCC7418_0398	H0398	hypothetical protein	531.426	302.036	0.56835	-0.815148	0	0	0	0
PCC7418_0399	H0399	glutamine synthetase III	24.2876	37.2188	1.53242	0.615813	0	0	0	0
PCC7418_0400	H0400	SIMPL domain-containing protein	12.4801	16.4323	1.31668	0.396904	0	0	0	0
PCC7418_0401	H0401	5'/3'-nucleotidase SurE	11.6676	42.4658	3.63964	1.86379	1	0	0	0
PCC7418_0402	H0402	uroporphyrinogen-III C-methyltransferase	55.9836	49.6731	0.887279	-0.17254	0	0	0	0
PCC7418_0403	H0403	hypothetical protein	15.6713	25.8157	1.64732	0.72012	0	0	0	0
PCC7418_0404	H0404	hypothetical protein	22.8189	31.4565	1.37853	0.463131	0	0	0	0
PCC7418_0405	H0405	DNA-formamidopyrimidine glycosylase	1721.05	1001.72	0.582041	-0.780808	0	0	0	0
PCC7418_0406	H0406	photosystem I reaction center subunit IV	9046.89	4319.23	0.477427	-1.06665	0	0	1	0
PCC7418_0407	H0407	hypothetical protein	50.3239	104.386	2.07427	1.05261	1	0	0	0
PCC7418_0408	H0408	DUF2232 domain-containing protein	136.619	337.532	2.47061	1.30487	1	0	0	0
PCC7418_0409	H0409	Crp/Fnr family transcriptional regulator	249.574	631.385	2.52985	1.33905	1	0	0	0
PCC7418_0410	H0410	branched-chain amino acid ABC transporter permease	45.1749	58.8211	1.30207	0.380812	0	0	0	0
PCC7418_0411	H0411	phosphomannose isomerase type II C-terminal cupin domain	158.925	110.702	0.696569	-0.521663	0	0	0	0
PCC7418_0412	H0412	lecithin retinol acyltransferase family protein	30.0383	51.4926	1.71423	0.777563	0	0	0	0
PCC7418_0413	H0413	class I SAM-dependent methyltransferase	50.8693	118.75	2.33441	1.22306	1	0	0	0
PCC7418_0414	H0414	N-6 DNA methylase	8.95568	9.79799	1.09405	0.129682	0	0	0	0
PCC7418_0416	H0416	ATP synthase subunit I	2993.48	8260.66	2.75955	1.46443	1	0	0	0
PCC7418_0417	H0417	F0F1 ATP synthase subunit A	943.733	4376.84	4.6378	2.21344	1	1	0	0
PCC7418_0418	H0418	ATP synthase F0 subunit C	3929.33	8528.34	2.17043	1.11798	1	0	0	0
PCC7418_0419	H0419	F0F1 ATP synthase subunit B'	212.182	2474.84	11.6638	3.54396	1	1	0	0
PCC7418_0420	H0420	F0F1 ATP synthase subunit B	200.824	2265.27	11.2799	3.49568	1	1	0	0
PCC7418_0421	H0421	F0F1 ATP synthase subunit delta	189.946	2134.68	11.2383	3.49035	1	1	0	0
PCC7418_0422	H0422	F0F1 ATP synthase subunit alpha	315.393	1997.04	6.33191	2.66264	1	1	0	0
PCC7418_0423	H0423	F0F1 ATP synthase subunit gamma	164.043	853.481	5.20279	2.37929	1	1	0	0
PCC7418_0426	H0426	glycosyltransferase	1.33534	7.23963	5.42157	2.43871	1	1	0	0
PCC7418_0427	H0427	UDP-glucose/GDP-mannose dehydrogenase family protein	10.4981	9.99344	0.95193	-0.0710725	0	0	0	0
PCC7418_0428	H0428	EAL domain-containing protein	0.774474	2.45575	3.17086	1.66488	1	0	0	0
PCC7418_0429	H0429	hypothetical protein	0.632958	1.1486	1.81465	0.859694	0	0	0	0
PCC7418_0430	H0430	recombinase RecA	126.614	166.089	1.31177	0.39152	0	0	0	0
PCC7418_0432	H0432	phenylalanine--tRNA ligase subunit beta	76.4849	146.774	1.919	0.940354	0	0	0	0
PCC7418_0433	H0433	pentapeptide repeat-containing protein	77.6796	65.5924	0.844396	-0.244008	0	0	0	0
PCC7418_0434	H0434	phosphohistidine phosphatase SixA	3.18375	22.6712	7.12091	2.83206	1	1	0	0
PCC7418_0435	H0435	RRXRR domain-containing protein	9.99966	42.2511	4.22526	2.07904	1	1	0	0
PCC7418_0436	H0436	bifunctional oligoribonuclease/PAP phosphatase NrnA	318.617	383.535	1.20375	0.267536	0	0	0	0
PCC7418_0437	H0437	HNH endonuclease	110.898	154.388	1.39216	0.477323	0	0	0	0
PCC7418_0438	H0438	16S rRNA (cytosine(1402)-N(4))-methyltransferase RsmH	3.99156	7.38705	1.85067	0.888047	0	0	0	0
PCC7418_0439	H0439	glycosyltransferase family 39 protein	11.4884	12.3425	1.07435	0.103457	0	0	0	0
PCC7418_0440	H0440	hypothetical protein	24.2066	16.8684	0.696851	-0.521077	0	0	0	0
PCC7418_0441	H0441	HAD-IA family hydrolase	38.3601	32.5655	0.848942	-0.236262	0	0	0	0
PCC7418_0442	H0442	tRNA epoxyqueuosine(34) reductase QueG	12.028	9.18684	0.763785	-0.388761	0	0	0	0
PCC7418_0443	H0443	NAD-dependent DNA ligase LigA	15.9034	32.6233	2.05134	1.03657	1	0	0	0
PCC7418_0444	H0444	tetratricopeptide repeat protein	41.0399	29.5809	0.720785	-0.472359	0	0	0	0
PCC7418_0445	H0445	KaiB domain-containing protein	186.113	162.904	0.875292	-0.192164	0	0	0	0
PCC7418_0446	H0446	type IV pilus twitching motility protein PilT	163.936	289.672	1.76698	0.821288	0	0	0	0
PCC7418_0447	H0447	protochlorophyllide reductase	238.755	160.124	0.670664	-0.576338	0	0	0	0
PCC7418_0448	H0448	heat-inducible transcriptional repressor HrcA	18.5789	43.8596	2.36073	1.23923	1	0	0	0
PCC7418_0449	H0449	rhodanese domain-containing protein	31.6309	40.2246	1.27168	0.346741	0	0	0	0
PCC7418_0450	H0450	phosphoglycerate kinase	245.612	691.679	2.81615	1.49372	1	0	0	0
PCC7418_0451	H0451	Crp/Fnr family transcriptional regulator	49.2286	152.087	3.0894	1.62733	1	0	0	0
PCC7418_0452	H0452	DUF1499 domain-containing protein	128.968	291.527	2.26046	1.17661	1	0	0	0
PCC7418_0453	H0453	DUF4089 domain-containing protein	34.7474	118.714	3.41649	1.77252	1	0	0	0
PCC7418_0454	H0454	flotillin family protein	35.5978	40.4928	1.13751	0.185879	0	0	0	0
PCC7418_0455	H0455	flotillin family protein	28.3091	48.5083	1.71352	0.776963	0	0	0	0
PCC7418_0456	H0456	DUF1449 family protein	190.353	64.0468	0.336463	-1.57148	0	0	1	0
PCC7418_0457	H0457	4-alpha-glucanotransferase	120.419	299.403	2.48635	1.31403	1	0	0	0
PCC7418_0458	H0458	NAD-binding protein	9.74078	16.7422	1.71878	0.781383	0	0	0	0
PCC7418_0460	H0460	RNA-binding protein	828.234	1064.05	1.28472	0.36146	0	0	0	0
PCC7418_0461	H0461	type II toxin-antitoxin system RelE/ParE family toxin	397.552	123.088	0.309616	-1.69145	0	0	1	0
PCC7418_0462	H0462	XRE family transcriptional regulator	519.974	173.641	0.333942	-1.58233	0	0	1	0
PCC7418_0463	H0463	mechanosensitive ion channel	5.51585	38.5683	6.99228	2.80576	1	1	0	0
PCC7418_0464	H0464	AI-2E family transporter	17.1178	75.9561	4.43725	2.14967	1	1	0	0
PCC7418_0465	H0465	ribonuclease III	7.6048	9.08586	1.19475	0.256712	0	0	0	0
PCC7418_0466	H0466	HlyC/CorC family transporter	4.04582	20.8882	5.16291	2.36819	1	1	0	0
PCC7418_0468	H0468	hypothetical protein	222.854	339.554	1.52366	0.607543	0	0	0	0
PCC7418_0469	H0469	response regulator	138.218	71.4196	0.516718	-0.952551	0	0	0	0
PCC7418_0470	H0470	chemotaxis protein CheW	376.544	169.86	0.451102	-1.14847	0	0	1	0
PCC7418_0471	H0471	GAF domain-containing protein	41.9675	102.664	2.44627	1.29059	1	0	0	0
PCC7418_0472	H0472	four helix bundle protein	33.0339	69.3701	2.09997	1.07037	1	0	0	0
PCC7418_0473	H0473	response regulator	10.8781	40.6518	3.73702	1.90189	1	0	0	0
PCC7418_0474	H0474	chemotaxis protein CheW	37.0429	56.7624	1.53234	0.61574	0	0	0	0
PCC7418_0475	H0475	30S ribosomal protein S2	99.7733	472.253	4.73326	2.24283	1	1	0	0
PCC7418_0476	H0476	translation elongation factor Ts	285.381	458.187	1.60553	0.683046	0	0	0	0
PCC7418_0477	H0477	hypothetical protein	11.2191	36.0348	3.21191	1.68343	1	0	0	0
PCC7418_0478	H0478	Uma2 family endonuclease	9.22112	30.7264	3.33217	1.73646	1	0	0	0
PCC7418_0479	H0479	ATP-dependent DNA helicase RecG	11.3469	17.7551	1.56476	0.645938	0	0	0	0
PCC7418_0480	H0480	FAD-dependent oxidoreductase	3.84893	10.1174	2.62862	1.3943	1	0	0	0
PCC7418_0481	H0481	2-amino-4-hydroxy-6-hydroxymethyldihydropteridine diphosphokinase	18.5851	49.7161	2.67505	1.41957	1	0	0	0
PCC7418_0482	H0482	NUDIX hydrolase	6.40133	27.3052	4.26555	2.09273	1	1	0	0
PCC7418_0483	H0483	gas vesicle protein GvpG	81.9461	175.906	2.14661	1.10206	1	0	0	0
PCC7418_0484	H0484	GvpL/GvpF family gas vesicle protein	34.8761	109.518	3.14019	1.65085	1	0	0	0
PCC7418_0485	H0485	gas vesicle protein K	142.165	162.175	1.14076	0.18999	0	0	0	0
PCC7418_0486	H0486	hypothetical protein	421.856	319.286	0.756862	-0.401899	0	0	0	0
PCC7418_0487	H0487	hypothetical protein	177.966	143.834	0.808213	-0.307193	0	0	0	0
PCC7418_0488	H0488	gas vesicle protein	44.51	126.393	2.83966	1.50572	1	0	0	0
PCC7418_0490	H0490	hypothetical protein	28.1379	163.657	5.81624	2.54009	1	1	0	0
PCC7418_0491	H0491	gas vesicle structural protein GvpA	4239.8	6575.16	1.55082	0.633029	0	0	0	0
PCC7418_0492	H0492	GvpL/GvpF family gas vesicle protein	8.11319	19.515	2.40534	1.26624	1	0	0	0
PCC7418_0493	H0493	hypothetical protein	128.608	271.539	2.11137	1.07818	1	0	0	0
PCC7418_0494	H0494	glucokinase	27.6989	55.2475	1.99458	0.996082	0	0	0	0
PCC7418_0495	H0495	histidine phosphatase family protein	97.0471	73.8479	0.760949	-0.394129	0	0	0	0
PCC7418_0496	H0496	diguanylate cyclase	9.57649	11.5267	1.20364	0.267409	0	0	0	0
PCC7418_0497	H0497	PhoH family protein	66.2013	194.563	2.93896	1.55531	1	0	0	0
PCC7418_0498	H0498	KH domain-containing protein	325.298	920.33	2.82919	1.50039	1	0	0	0
PCC7418_0499	H0499	30S ribosomal protein S16	506.585	1096.91	2.16531	1.11457	1	0	0	0
PCC7418_0501	H0501	TIGR04376 family protein	28.3145	37.1422	1.31177	0.391517	0	0	0	0
PCC7418_0502	H0502	hypothetical protein	17.0965	52.1361	3.04953	1.60859	1	0	0	0
PCC7418_0503	H0503	4-hydroxy-tetrahydrodipicolinate reductase	39.6717	159.349	4.0167	2.00601	1	1	0	0
PCC7418_0504	H0504	CPP1-like family protein	41.2991	145.666	3.52709	1.81848	1	0	0	0
PCC7418_0505	H0505	TatA/E family twin arginine-targeting protein translocase	110.828	234.837	2.11894	1.08334	1	0	0	0
PCC7418_0506	H0506	Coenzyme F420 hydrogenase/dehydrogenase, beta subunit C-terminal domain	28.4173	104.128	3.66426	1.87352	1	0	0	0
PCC7418_0507	H0507	hypothetical protein	20.3189	26.8501	1.32143	0.402105	0	0	0	0
PCC7418_0508	H0508	leucyl aminopeptidase	36.3823	177.708	4.88447	2.2882	1	1	0	0
PCC7418_0509	H0509	L-lactate dehydrogenase	34.597	55.8848	1.61531	0.691808	0	0	0	0
PCC7418_0510	H0510	flavin reductase	82.4018	96.4236	1.17016	0.22671	0	0	0	0
PCC7418_0511	H0511	hypothetical protein	20.2452	6.41182	0.316709	-1.65877	0	0	1	0
PCC7418_0512	H0512	Uma2 family endonuclease	27.1086	5.07762	0.187306	-2.41653	0	0	1	1
PCC7418_0513	H0513	Uma2 family endonuclease	12.6017	9.93043	0.788023	-0.34369	0	0	0	0
PCC7418_0514	H0514	nucleotide exchange factor GrpE	8.51386	8.93422	1.04937	0.0695281	0	0	0	0
PCC7418_0515	H0515	hypothetical protein	6.81432	3.98264	0.584452	-0.774844	0	0	0	0
PCC7418_0516	H0516	hypothetical protein	15.4874	6.23157	0.402364	-1.31343	0	0	1	0
PCC7418_0517	H0517	Hsp33 family molecular chaperone HslO	38.5693	37.1681	0.963672	-0.0533858	0	0	0	0
PCC7418_0518	H0518	hypothetical protein	83.3935	161.959	1.94211	0.957626	0	0	0	0
PCC7418_0519	H0519	vitamin K epoxide reductase family protein	64.685	188.945	2.92101	1.54647	1	0	0	0
PCC7418_0520	H0520	BtpA/SgcQ family protein	43.7795	242.433	5.53759	2.46926	1	1	0	0
PCC7418_0522	H0522	DUF1815 family protein	261.299	350.884	1.34284	0.425291	0	0	0	0
PCC7418_0523	H0523	acyl carrier protein	546.336	1225.63	2.24336	1.16566	1	0	0	0
PCC7418_0524	H0524	beta-ketoacyl-ACP synthase II	127.935	525.461	4.10726	2.03817	1	1	0	0
PCC7418_0525	H0525	transketolase	139.242	473.792	3.40266	1.76666	1	0	0	0
PCC7418_0526	H0526	type 1 glutamine amidotransferase	9.30305	36.1542	3.88628	1.95839	1	0	0	0
PCC7418_0527	H0527	zinc ABC transporter substrate-binding protein	2.31157	7.06866	3.05794	1.61256	1	0	0	0
PCC7418_0528	H0528	ABC transporter ATP-binding protein	2.36789	7.82257	3.3036	1.72404	1	0	0	0
PCC7418_0529	H0529	metal ABC transporter permease	47.6299	28.2728	0.593595	-0.75245	0	0	0	0
PCC7418_0530	H0530	hypothetical protein	45.5563	134.825	2.95953	1.56537	1	0	0	0
PCC7418_0531	H0531	phosphoribulokinase	926.003	1925.73	2.07962	1.05632	1	0	0	0
PCC7418_0532	H0532	bifunctional acetaldehyde-CoA/alcohol dehydrogenase	54.2761	193.636	3.5676	1.83495	1	0	0	0
PCC7418_0533	H0533	pyruvate formate lyase-activating protein	37.5171	141.803	3.77969	1.91827	1	0	0	0
PCC7418_0534	H0534	formate C-acetyltransferase	57.7171	56.2715	0.974954	-0.036594	0	0	0	0
PCC7418_0535	H0535	thiol reductase thioredoxin	57.1788	534.886	9.35463	3.22568	1	1	0	0
PCC7418_0536	H0536	oxidoreductase FAD/NAD(P)-binding domain-containing protein	377.049	1018.95	2.70244	1.43426	1	0	0	0
PCC7418_0537	H0537	ATP-dependent metallopeptidase FtsH/Yme1/Tma family protein	246.102	764.42	3.10611	1.63511	1	0	0	0
PCC7418_0538	H0538	hypothetical protein	27.4607	79.7678	2.9048	1.53844	1	0	0	0
PCC7418_0539	H0539	DUF4281 domain-containing protein	44.7938	118.472	2.64483	1.40318	1	0	0	0
PCC7418_0540	H0540	DUF1995 family protein	37.2497	136.022	3.65162	1.86854	1	0	0	0
PCC7418_0541	H0541	cysteine desulfurase	34.1349	96.4717	2.82619	1.49886	1	0	0	0
PCC7418_0542	H0542	isoleucine--tRNA ligase	23.1236	86.5022	3.74086	1.90337	1	0	0	0
PCC7418_0543	H0543	(2Fe-2S)-binding protein	67.9668	98.0564	1.44271	0.528783	0	0	0	0
PCC7418_0544	H0544	DUF2301 domain-containing membrane protein	6.59867	28.6885	4.34761	2.12022	1	1	0	0
PCC7418_0545	H0545	ATP phosphoribosyltransferase	18.079	56.2952	3.11385	1.6387	1	0	0	0
PCC7418_0546	H0546	rod shape-determining protein	52.7629	172.108	3.26192	1.70572	1	0	0	0
PCC7418_0547	H0547	single-stranded DNA-binding protein	90.3264	156.494	1.73254	0.792885	0	0	0	0
PCC7418_0548	H0548	methylenetetrahydrofolate reductase	205.985	709.845	3.44609	1.78496	1	0	0	0
PCC7418_0549	H0549	3'(2'),5'-bisphosphate nucleotidase	60.7935	227.059	3.73492	1.90108	1	0	0	0
PCC7418_0550	H0550	hypothetical protein	14.7632	26.0438	1.76411	0.818942	0	0	0	0
PCC7418_0551	H0551	signal peptidase I	51.3046	89.7893	1.75012	0.807456	0	0	0	0
PCC7418_0552	H0552	dihydroorotase	50.5552	162.022	3.20486	1.68026	1	0	0	0
PCC7418_0553	H0553	hypothetical protein	224.391	405.45	1.80689	0.85351	0	0	0	0
PCC7418_0554	H0554	hypothetical protein	28.1901	42.9608	1.52397	0.607831	0	0	0	0
PCC7418_0555	H0555	cyanase	11.0072	267.041	24.2606	4.60054	1	1	0	0
PCC7418_0556	H0556	formate/nitrite transporter family protein	7.25935	179.891	24.7806	4.63114	1	1	0	0
PCC7418_0557	H0557	ferredoxin--nitrite reductase	140.481	568.467	4.04659	2.01671	1	1	0	0
PCC7418_0558	H0558	hypothetical protein	44.5675	38.4957	0.863761	-0.211296	0	0	0	0
PCC7418_0559	H0559	UDP-N-acetylmuramoyl-tripeptide--D-alanyl-D-alanine ligase	192.982	67.9742	0.352231	-1.50541	0	0	1	0
PCC7418_0560	H0560	elongation factor 4	80.2338	102.07	1.27216	0.347284	0	0	0	0
PCC7418_0561	H0561	hydrogenase expression/formation protein HypE	7.3427	43.461	5.91893	2.56534	1	1	0	0
PCC7418_0563	H0563	hydrogenase formation protein HypD	63.2338	178.313	2.8199	1.49564	1	0	0	0
PCC7418_0564	H0564	ATP-dependent 6-phosphofructokinase	44.7841	174.758	3.90223	1.9643	1	0	0	0
PCC7418_0565	H0565	dihydroorotate dehydrogenase-like protein	12.5193	108.194	8.64215	3.11139	1	1	0	0
PCC7418_0566	H0566	pyruvate:ferredoxin (flavodoxin) oxidoreductase	32.4561	161.804	4.98532	2.31769	1	1	0	0
PCC7418_0567	H0567	HypC/HybG/HupF family hydrogenase formation chaperone	174.364	47.688	0.273496	-1.87041	0	0	1	0
PCC7418_0568	H0568	carbamoyltransferase HypF	148.111	102.288	0.690618	-0.534039	0	0	0	0
PCC7418_0569	H0569	cadherin-like domain-containing protein	14.0213	37.8836	2.70187	1.43396	1	0	0	0
PCC7418_0570	H0570	Ig-like domain-containing protein	9.48485	41.8791	4.41537	2.14253	1	1	0	0
PCC7418_0571	H0571	hemolysin-type calcium-binding protein	125.078	86.3842	0.690643	-0.533989	0	0	0	0
PCC7418_0572	H0572	hypothetical protein	72.0641	50.5362	0.701267	-0.511964	0	0	0	0
PCC7418_0573	H0573	hypothetical protein	18.498	24.5519	1.32727	0.408465	0	0	0	0
PCC7418_0574	H0574	hypothetical protein	8.0413	29.2172	3.6334	1.86132	1	0	0	0
PCC7418_0575	H0575	Rieske 2Fe-2S domain-containing protein	26.4748	17.9659	0.678605	-0.559356	0	0	0	0
PCC7418_0576	H0576	peroxiredoxin	299.367	350.817	1.17187	0.228807	0	0	0	0
PCC7418_0577	H0577	Uma2 family endonuclease	1.41267	1.7039	1.20616	0.27042	0	0	0	0
PCC7418_0579	H0579	glutamate--tRNA ligase	54.9392	182.241	3.31714	1.72994	1	0	0	0
PCC7418_0580	H0580	aminodeoxychorismate/anthranilate synthase component II	49.4907	57.8219	1.16834	0.224458	0	0	0	0
PCC7418_0581	H0581	MBL fold metallo-hydrolase	12.8814	43.5463	3.38056	1.75726	1	0	0	0
PCC7418_0582	H0582	aminopeptidase P N-terminal domain-containing protein	20.2823	35.229	1.73693	0.79654	0	0	0	0
PCC7418_0583	H0583	TldD/PmbA family protein	32.3004	28.8393	0.892846	-0.163517	0	0	0	0
PCC7418_0584	H0584	Uma2 family endonuclease	16.1804	16.5674	1.02392	0.0340989	0	0	0	0
PCC7418_0585	H0585	ABC transporter ATP-binding protein	3.36393	15.2488	4.53304	2.18048	1	1	0	0
PCC7418_0586	H0586	c-type cytochrome	26.8418	76.321	2.84337	1.5076	1	0	0	0
PCC7418_0587	H0587	shikimate kinase	22.8659	36.5396	1.598	0.676263	0	0	0	0
PCC7418_0588	H0588	DUF308 domain-containing protein	15.5481	33.3383	2.14421	1.10044	1	0	0	0
PCC7418_0589	H0589	methylmalonic aciduria and homocystinuria type D protein	48.9569	44.8278	0.915659	-0.127117	0	0	0	0
PCC7418_0590	H0590	ferredoxin family protein	77.9827	368.96	4.73131	2.24224	1	1	0	0
PCC7418_0591	H0591	ABC transporter ATP-binding protein	27.6757	179.959	6.50242	2.70098	1	1	0	0
PCC7418_0592	H0592	Bax inhibitor-1 family protein	694.378	364.327	0.52468	-0.93049	0	0	0	0
PCC7418_0594	H0594	type II toxin-antitoxin system RelE/ParE family toxin	5.96384	2.72436	0.456813	-1.13032	0	0	1	0
PCC7418_0595	H0595	transcriptional regulator	6.08866	3.14151	0.515961	-0.954666	0	0	0	0
PCC7418_0597	H0597	TIGR03960 family B12-binding radical SAM protein	21.6049	48.9096	2.26381	1.17876	1	0	0	0
PCC7418_0598	H0598	DUF5615 family PIN-like protein	12.1655	21.0113	1.72712	0.788367	0	0	0	0
PCC7418_0599	H0599	DUF433 domain-containing protein	36.2799	50.5198	1.3925	0.477681	0	0	0	0
PCC7418_0601	H0601	cold shock domain-containing protein	75.0532	60.0506	0.800107	-0.321734	0	0	0	0
PCC7418_0602	H0602	addiction module protein	620.52	403.164	0.64972	-0.62211	0	0	0	0
PCC7418_0603	H0603	type II toxin-antitoxin system RelE/ParE family toxin	350.547	286.026	0.815942	-0.293461	0	0	0	0
PCC7418_0604	H0604	O-acetylhomoserine aminocarboxypropyltransferase/cysteine synthase	109.718	179.637	1.63726	0.711279	0	0	0	0
PCC7418_0605	H0605	homoserine O-acetyltransferase	128.548	164.219	1.27749	0.353315	0	0	0	0
PCC7418_0606	H0606	CAP domain-containing protein	74.487	9.63557	0.129359	-2.95055	0	0	1	1
PCC7418_0607	H0607	hypothetical protein	0.215053	2.07352	9.64189	3.26932	1	1	0	0
PCC7418_0608	H0608	Uma2 family endonuclease	3.78989	9.71545	2.56352	1.35813	1	0	0	0
PCC7418_0609	H0609	Uma2 family endonuclease	3.06571	7.80057	2.54445	1.34736	1	0	0	0
PCC7418_0610	H0610	Uma2 family endonuclease	5.99042	9.15615	1.52847	0.612084	0	0	0	0
PCC7418_0611	H0611	threo-3-hydroxy-L-aspartate ammonia-lyase	12.5692	15.2536	1.21358	0.279263	0	0	0	0
PCC7418_0612	H0612	response regulator transcription factor	82.8174	46.0857	0.556474	-0.845614	0	0	0	0
PCC7418_0613	H0613	response regulator	13.2069	9.63342	0.729423	-0.455173	0	0	0	0
PCC7418_0614	H0614	IS200/IS605 family element transposase accessory protein TnpB	77.9675	28.6876	0.367942	-1.44245	0	0	1	0
PCC7418_0615	H0615	S-layer family protein	3.88537	3.05536	0.786377	-0.346708	0	0	0	0
PCC7418_0616	H0616	CHAT domain-containing protein	0.488654	1.08691	2.2243	1.15335	1	0	0	0
PCC7418_0617	H0617	ShlB/FhaC/HecB family hemolysin secretion/activation protein	1.50025	2.53391	1.68899	0.756161	0	0	0	0
PCC7418_0618	H0618	response regulator	10.011	11.5654	1.15527	0.208229	0	0	0	0
PCC7418_0619	H0619	cache domain-containing protein	2.04023	5.64137	2.76506	1.46731	1	0	0	0
PCC7418_0620	H0620	DUF928 domain-containing protein	2.7312	5.0742	1.85786	0.893646	0	0	0	0
PCC7418_0621	H0621	CHASE2 domain-containing protein	2.98827	5.52773	1.84981	0.887376	0	0	0	0
PCC7418_0622	H0622	EAL domain-containing protein	8.01379	3.81608	0.47619	-1.07039	0	0	1	0
PCC7418_0624	H0624	apocytochrome f	620.403	1555.17	2.50671	1.3258	1	0	0	0
PCC7418_0626	H0626	IS200/IS605 family element transposase accessory protein TnpB	913.29	476.446	0.521681	-0.938759	0	0	0	0
PCC7418_0627	H0627	ATP-dependent Clp protease adapter ClpS	43.3914	119.958	2.76457	1.46705	1	0	0	0
PCC7418_0628	H0628	hypothetical protein	24.452	72.7495	2.9752	1.57298	1	0	0	0
PCC7418_0629	H0629	hypothetical protein	20.2985	44.4054	2.18762	1.12936	1	0	0	0
PCC7418_0630	H0630	DUF4168 domain-containing protein	1.84043	6.97121	3.78782	1.92137	1	0	0	0
PCC7418_0631	H0631	hypothetical protein	3.74869	3.6212	0.965993	-0.0499156	0	0	0	0
PCC7418_0632	H0632	response regulator transcription factor	7.81362	2.30992	0.295628	-1.75815	0	0	1	0
PCC7418_0633	H0633	HAMP domain-containing histidine kinase	0.713902	0.658319	0.922142	-0.116939	0	0	0	0
PCC7418_0634	H0634	hypothetical protein	388.313	217.459	0.56001	-0.836476	0	0	0	0
PCC7418_0636	H0636	group II intron reverse transcriptase/maturase	3283.02	1034.95	0.315243	-1.66546	0	0	1	0
PCC7418_0637	H0637	RRXRR domain-containing protein	824.63	327.074	0.396631	-1.33413	0	0	1	0
PCC7418_0639	H0639	hypothetical protein	18.6518	39.5685	2.12144	1.08504	1	0	0	0
PCC7418_0640	H0640	hypothetical protein	11.3478	24.6957	2.17625	1.12185	1	0	0	0
PCC7418_0642	H0642	YkgJ family cysteine cluster protein	14.5543	63.2912	4.34862	2.12056	1	1	0	0
PCC7418_0643	H0643	TMEM165/GDT1 family protein	39.3077	111.878	2.8462	1.50904	1	0	0	0
PCC7418_0644	H0644	NADP(H)-dependent aldo-keto reductase	17.1461	80.3429	4.68579	2.22829	1	1	0	0
PCC7418_0645	H0645	DUF4230 domain-containing protein	13.39	76.3274	5.70035	2.51105	1	1	0	0
PCC7418_0646	H0646	cob(I)yrinic acid a,c-diamide adenosyltransferase	45.5674	120.65	2.64772	1.40475	1	0	0	0
PCC7418_0647	H0647	glutathione S-transferase family protein	19.2777	71.3506	3.7012	1.88799	1	0	0	0
PCC7418_0648	H0648	DNA repair protein RadC	17.2727	40.3642	2.33688	1.22459	1	0	0	0
PCC7418_0649	H0649	hypothetical protein	10.2061	42.5435	4.16843	2.05951	1	1	0	0
PCC7418_0650	H0650	heme oxygenase (biliverdin-producing)	750.481	1298.76	1.73057	0.791244	0	0	0	0
PCC7418_0651	H0651	(2Fe-2S)-binding protein	39.7528	34.1116	0.858092	-0.220795	0	0	0	0
PCC7418_0652	H0652	cobyric acid synthase CobQ	24.0384	30.8361	1.28278	0.359278	0	0	0	0
PCC7418_0653	H0653	hypothetical protein	58.8056	102.55	1.74388	0.802303	0	0	0	0
PCC7418_0654	H0654	YtxH domain-containing protein	105.35	123.079	1.16828	0.224389	0	0	0	0
PCC7418_0655	H0655	photosystem II D2 protein (photosystem q(a) protein)	207.531	678.651	3.27012	1.70934	1	0	0	0
PCC7418_0656	H0656	sulfite exporter TauE/SafE family protein	10.8187	27.832	2.57259	1.36322	1	0	0	0
PCC7418_0657	H0657	3-dehydroquinate synthase	9.48622	37.4122	3.94384	1.9796	1	0	0	0
PCC7418_0658	H0658	TRAP transporter small permease subunit	24.8631	51.0802	2.05446	1.03876	1	0	0	0
PCC7418_0659	H0659	TRAP transporter large permease subunit	13.553	28.9948	2.13937	1.09718	1	0	0	0
PCC7418_0660	H0660	YvcK family protein	6.77839	22.2286	3.27933	1.7134	1	0	0	0
PCC7418_0661	H0661	iron export ABC transporter permease subunit FetB	12.2148	19.0598	1.56039	0.641908	0	0	0	0
PCC7418_0662	H0662	Uma2 family endonuclease	43.5135	30.0021	0.689489	-0.536401	0	0	0	0
PCC7418_0664	H0664	hypothetical protein	1.5013	10.3428	6.88925	2.78435	1	1	0	0
PCC7418_0665	H0665	hypothetical protein	253.849	267.176	1.0525	0.0738196	0	0	0	0
PCC7418_0666	H0666	type II toxin-antitoxin system PemK/MazF family toxin	102.895	174.518	1.69609	0.762209	0	0	0	0
PCC7418_0667	H0667	ATP-dependent DNA helicase RecQ	15.6098	7.88514	0.505142	-0.98524	0	0	0	0
PCC7418_0668	H0668	DUF4346 domain-containing protein	201.587	426.94	2.1179	1.08263	1	0	0	0
PCC7418_0669	H0669	TPM domain-containing protein	431.721	159.384	0.369183	-1.43759	0	0	1	0
PCC7418_0670	H0670	ribbon-helix-helix protein, CopG family	491.633	275.113	0.55959	-0.837558	0	0	0	0
PCC7418_0672	H0672	photosystem I reaction center protein subunit XI	3025.31	3529.93	1.1668	0.222555	0	0	0	0
PCC7418_0673	H0673	photosystem I reaction center subunit VIII	3308.26	4253.97	1.28586	0.362737	0	0	0	0
PCC7418_0674	H0674	SHOCT domain-containing protein	72.1353	36.8304	0.510574	-0.969807	0	0	0	0
PCC7418_0675	H0675	hypothetical protein	95.6449	54.6729	0.571624	-0.806861	0	0	0	0
PCC7418_0677	H0677	IS200/IS605 family element transposase accessory protein TnpB	1684.42	770.152	0.45722	-1.12904	0	0	1	0
PCC7418_0678	H0678	type III-B CRISPR-associated protein Cas10/Cmr2	116.714	47.2606	0.404927	-1.30427	0	0	1	0
PCC7418_0679	H0679	hypothetical protein	87.3157	33.746	0.386482	-1.37153	0	0	1	0
PCC7418_0680	H0680	CRISPR-associated RAMP protein Csx10	41.6558	21.6993	0.520919	-0.940868	0	0	0	0
PCC7418_0681	H0681	hypothetical protein	62.1328	31.4106	0.505539	-0.984105	0	0	0	0
PCC7418_0682	H0682	putative CRISPR-associated protein	81.0709	22.8164	0.281438	-1.82911	0	0	1	0
PCC7418_0683	H0683	CRISPR-associated RAMP protein	29.3371	12.9247	0.440559	-1.18259	0	0	1	0
PCC7418_0684	H0684	hypothetical protein	12.7069	8.09888	0.63736	-0.64982	0	0	0	0
PCC7418_0685	H0685	hypothetical protein	51.4201	15.964	0.310462	-1.68751	0	0	1	0
PCC7418_0686	H0686	hypothetical protein	69.4062	19.8131	0.285466	-1.80861	0	0	1	0
PCC7418_0687	H0687	CRISPR-associated protein	21.4171	9.60152	0.448312	-1.15743	0	0	1	0
PCC7418_0689	H0689	CRISPR-associated endoribonuclease Cas6	5.09437	8.84422	1.73608	0.795831	0	0	0	0
PCC7418_0690	H0690	CRISPR-associated protein Cas4	13.4877	10.3788	0.769504	-0.377999	0	0	0	0
PCC7418_0691	H0691	type I-D CRISPR-associated endonuclease Cas1	11.502	7.74256	0.673147	-0.571007	0	0	0	0
PCC7418_0692	H0692	CRISPR-associated endonuclease Cas2	42.1205	14.3121	0.339789	-1.55729	0	0	1	0
PCC7418_0693	H0693	type I-D CRISPR-associated protein Cas5/Csc1	5.51331	6.0754	1.10195	0.14006	0	0	0	0
PCC7418_0694	H0694	type I-D CRISPR-associated protein Cas7/Csc2	3.49118	5.02753	1.44006	0.526133	0	0	0	0
PCC7418_0695	H0695	type I-D CRISPR-associated protein Cas10d/Csc3	4.058	5.05074	1.24464	0.315727	0	0	0	0
PCC7418_0696	H0696	DUF86 domain-containing protein	12.317	11.0995	0.901151	-0.150159	0	0	0	0
PCC7418_0697	H0697	nucleotidyltransferase domain-containing protein	14.1112	12.7545	0.903854	-0.145838	0	0	0	0
PCC7418_0699	H0699	hypothetical protein	19.5982	12.5292	0.639303	-0.645429	0	0	0	0
PCC7418_0700	H0700	type I-D CRISPR-associated helicase Cas3'	9.22997	6.94785	0.752749	-0.409759	0	0	0	0
PCC7418_0702	H0702	WYL domain-containing protein	2.75623	2.29476	0.832571	-0.264355	0	0	0	0
PCC7418_0703	H0703	photosystem II q(b) protein	296.661	151.216	0.509726	-0.972207	0	0	0	0
PCC7418_0704	H0704	hypothetical protein	120.72	364.987	3.02342	1.59618	1	0	0	0
PCC7418_0705	H0705	thioredoxin family protein	213.797	408.228	1.90942	0.933133	0	0	0	0
PCC7418_0706	H0706	hypothetical protein	147.491	413.634	2.80447	1.48773	1	0	0	0
PCC7418_0707	H0707	AarF/ABC1/UbiB kinase family protein	46.022	213.459	4.6382	2.21357	1	1	0	0
PCC7418_0708	H0708	inorganic diphosphatase	244.604	503.405	2.05804	1.04127	1	0	0	0
PCC7418_0709	H0709	Tab2/Atab2 family RNA-binding protein	71.4601	111.209	1.55625	0.638071	0	0	0	0
PCC7418_0710	H0710	shikimate dehydrogenase	56.0922	53.2279	0.948936	-0.0756178	0	0	0	0
PCC7418_0711	H0711	DNA topoisomerase 4 subunit A	10.9454	44.0919	4.02834	2.01019	1	1	0	0
PCC7418_0712	H0712	tetratricopeptide repeat protein	52.5345	103.812	1.97607	0.982636	0	0	0	0
PCC7418_0713	H0713	CRR6 family NdhI maturation factor	17.808	54.8432	3.07969	1.62278	1	0	0	0
PCC7418_0714	H0714	LD-carboxypeptidase	11.268	41.4425	3.67789	1.87888	1	0	0	0
PCC7418_0715	H0715	histidine kinase	13.1041	73.4694	5.60659	2.48712	1	1	0	0
PCC7418_0716	H0716	ssl1498 family light-harvesting-like protein	3037.9	1111.33	0.365823	-1.45078	0	0	1	0
PCC7418_0717	H0717	BolA family transcriptional regulator	108.466	239.083	2.20423	1.14027	1	0	0	0
PCC7418_0718	H0718	Grx4 family monothiol glutaredoxin	296.932	887.069	2.98745	1.57892	1	0	0	0
PCC7418_0719	H0719	hypothetical protein	1465.09	780.964	0.53305	-0.907658	0	0	0	0
PCC7418_0720	H0720	type I glyceraldehyde-3-phosphate dehydrogenase	727.214	1498.5	2.06061	1.04307	1	0	0	0
PCC7418_0721	H0721	UDP-N-acetylmuramate--L-alanine ligase	28.6171	79.3812	2.77391	1.47192	1	0	0	0
PCC7418_0722	H0722	UDP-N-acetylmuramate dehydrogenase	127.917	223.846	1.74992	0.80729	0	0	0	0
PCC7418_0723	H0723	YbaB/EbfC family nucleoid-associated protein	850.269	1212.47	1.42599	0.511963	0	0	0	0
PCC7418_0724	H0724	S9 family peptidase	17.2429	285.162	16.5379	4.04771	1	1	0	0
PCC7418_0725	H0725	photosystem II protein Y	2150.42	1325.83	0.616546	-0.697721	0	0	0	0
PCC7418_0726	H0726	NTP transferase domain-containing protein	58.2622	63.7997	1.09504	0.13099	0	0	0	0
PCC7418_0727	H0727	NAD(P)H-quinone oxidoreductase subunit O	334.851	328.63	0.98142	-0.0270569	0	0	0	0
PCC7418_0728	H0728	TenA family transcriptional activator	42.2993	90.9191	2.14942	1.10395	1	0	0	0
PCC7418_0729	H0729	glutathione S-transferase family protein	18.1837	61.2424	3.36799	1.75189	1	0	0	0
PCC7418_0731	H0731	hypothetical protein	118.783	101.146	0.851517	-0.231893	0	0	0	0
PCC7418_0732	H0732	glutamate-5-semialdehyde dehydrogenase	17.8082	34.2025	1.92061	0.941563	0	0	0	0
PCC7418_0733	H0733	class II fructose-bisphosphatase	468.322	1749.68	3.73606	1.90152	1	0	0	0
PCC7418_0734	H0734	photosystem II reaction center protein PsbZ	505.341	890.475	1.76213	0.817317	0	0	0	0
PCC7418_0735	H0735	6,7-dimethyl-8-ribityllumazine synthase	77.9598	207.268	2.65865	1.41069	1	0	0	0
PCC7418_0736	H0736	ArsA family ATPase	43.2507	68.5004	1.5838	0.66339	0	0	0	0
PCC7418_0737	H0737	DUF2358 domain-containing protein	8.24858	16.1733	1.96074	0.971399	0	0	0	0
PCC7418_0738	H0738	hypothetical protein	15.4813	40.7906	2.63484	1.39772	1	0	0	0
PCC7418_0739	H0739	agmatinase family protein	35.3699	24.9776	0.706181	-0.50189	0	0	0	0
PCC7418_0740	H0740	serine/threonine protein kinase	55.337	40.7384	0.736187	-0.441855	0	0	0	0
PCC7418_0741	H0741	tRNA (uridine(34)/cytosine(34)/5-carboxymethylaminomethyluridine(34)-2'-O)-methyltransferase TrmL	5.41922	8.90706	1.64361	0.716865	0	0	0	0
PCC7418_0742	H0742	M23 family metallopeptidase	58.1769	103.78	1.78386	0.835004	0	0	0	0
PCC7418_0743	H0743	ribonuclease HI	29.3762	80.9137	2.75439	1.46173	1	0	0	0
PCC7418_0744	H0744	glycosyltransferase	19.9254	105.615	5.30056	2.40614	1	1	0	0
PCC7418_0745	H0745	carotenoid biosynthesis protein	31.643	138.296	4.37049	2.1278	1	1	0	0
PCC7418_0746	H0746	GNAT family N-acetyltransferase	27.4301	46.1702	1.6832	0.751204	0	0	0	0
PCC7418_0747	H0747	Holliday junction resolvase RuvX	28.7426	50.5686	1.75936	0.815049	0	0	0	0
PCC7418_0748	H0748	30S ribosomal protein S15	313.796	1416.5	4.51409	2.17443	1	1	0	0
PCC7418_0749	H0749	PAM68 family protein	154.76	1094.8	7.07422	2.82257	1	1	0	0
PCC7418_0750	H0750	3-deoxy-7-phosphoheptulonate synthase	159.915	786.17	4.91619	2.29754	1	1	0	0
PCC7418_0751	H0751	Hsp20/alpha crystallin family protein	1609.99	427.675	0.265638	-1.91247	0	0	1	0
PCC7418_0752	H0752	VacB/RNase II family 3'-5' exoribonuclease	44.1932	125.378	2.83703	1.50438	1	0	0	0
PCC7418_0753	H0753	30S ribosomal protein S18	1116.21	1773.08	1.58848	0.66765	0	0	0	0
PCC7418_0754	H0754	50S ribosomal protein L33	1091.77	1618.94	1.48287	0.568387	0	0	0	0
PCC7418_0755	H0755	RDD family protein	15.7981	39.4492	2.49708	1.32024	1	0	0	0
PCC7418_0756	H0756	twin-arginine translocase TatA/TatE family subunit	235.49	155.169	0.658917	-0.601831	0	0	0	0
PCC7418_0757	H0757	phycocyanobilin:ferredoxin oxidoreductase	47.1411	86.882	1.84302	0.882072	0	0	0	0
PCC7418_0758	H0758	ferredoxin thioredoxin reductase subunit alpha	192.029	232.945	1.21307	0.278663	0	0	0	0
PCC7418_0759	H0759	MOSC N-terminal beta barrel domain-containing protein	39.91	80.3896	2.01427	1.01026	1	0	0	0
PCC7418_0760	H0760	TIGR03943 family protein	25.2446	39.3637	1.55929	0.640889	0	0	0	0
PCC7418_0761	H0761	hypothetical protein	4.77924	14.7806	3.09267	1.62885	1	0	0	0
PCC7418_0762	H0762	1-acyl-sn-glycerol-3-phosphate acyltransferase	30.1827	60.4464	2.00269	1.00194	1	0	0	0
PCC7418_0763	H0763	aminotransferase class IV	5.68614	12.9246	2.273	1.1846	1	0	0	0
PCC7418_0764	H0764	hypothetical protein	13.7904	28.2991	2.05208	1.03709	1	0	0	0
PCC7418_0765	H0765	SRPBCC family protein	66.3369	118.12	1.78061	0.83237	0	0	0	0
PCC7418_0766	H0766	GAF sensor signal transduction histidine kinase	40.9662	71.5202	1.74583	0.803916	0	0	0	0
PCC7418_0767	H0767	carbamoyl-phosphate synthase large subunit	71.178	83.4593	1.17254	0.229641	0	0	0	0
PCC7418_0768	H0768	YihY family inner membrane protein	3.11821	12.5586	4.02749	2.00988	1	1	0	0
PCC7418_0770	H0770	MBL fold metallo-hydrolase	261.134	192.422	0.736869	-0.44052	0	0	0	0
PCC7418_0771	H0771	hypothetical protein	329.211	611.17	1.85647	0.892561	0	0	0	0
PCC7418_0772	H0772	DUF4278 domain-containing protein	324.722	67.5636	0.208066	-2.26489	0	0	1	1
PCC7418_0773	H0773	DNA polymerase III subunit beta	24.9161	52.3837	2.1024	1.07204	1	0	0	0
PCC7418_0774	H0774	fasciclin domain-containing protein	87.3869	134.958	1.54438	0.627027	0	0	0	0
PCC7418_0775	H0775	hypothetical protein	50.0551	34.6093	0.691425	-0.532355	0	0	0	0
PCC7418_0776	H0776	restriction endonuclease	40.5955	27.4577	0.676373	-0.564108	0	0	0	0
PCC7418_0780	H0780	type II toxin-antitoxin system HicB family antitoxin	25.2945	20.0444	0.792439	-0.335628	0	0	0	0
PCC7418_0781	H0781	type II toxin-antitoxin system HicB family antitoxin	101.945	25.723	0.252321	-1.98667	0	0	1	0
PCC7418_0782	H0782	type II toxin-antitoxin system HicA family toxin	103.247	25.9488	0.251328	-1.99236	0	0	1	0
PCC7418_0783	H0783	helix-turn-helix transcriptional regulator	67.2141	45.6787	0.6796	-0.557242	0	0	0	0
PCC7418_0784	H0784	type II toxin-antitoxin system RelE/ParE family toxin	165.55	79.6382	0.481052	-1.05574	0	0	1	0
PCC7418_0785	H0785	hypothetical protein	398.488	187.746	0.471147	-1.08575	0	0	1	0
PCC7418_0786	H0786	BrnT family toxin	215.613	109.334	0.507085	-0.9797	0	0	0	0
PCC7418_0787	H0787	Txe/YoeB family addiction module toxin	228.816	132.851	0.580603	-0.784377	0	0	0	0
PCC7418_0788	H0788	type II toxin-antitoxin system prevent-host-death family antitoxin	310.916	141.468	0.455004	-1.13605	0	0	1	0
PCC7418_0789	H0789	nucleotidyltransferase domain-containing protein	39.1397	8.26851	0.211257	-2.24293	0	0	1	1
PCC7418_0790	H0790	DUF86 domain-containing protein	28.1608	5.97236	0.212081	-2.23731	0	0	1	1
PCC7418_0791	H0791	DUF3800 domain-containing protein	31.8705	10.3658	0.325246	-1.6204	0	0	1	0
PCC7418_0792	H0792	efflux RND transporter permease subunit	5.72538	17.4146	3.04165	1.60485	1	0	0	0
PCC7418_0793	H0793	hypothetical protein	90.7131	52.2869	0.576399	-0.794861	0	0	0	0
PCC7418_0794	H0794	NAD(P)/FAD-dependent oxidoreductase	33.8406	21.4969	0.63524	-0.654626	0	0	0	0
PCC7418_0795	H0795	rhodanese-like domain-containing protein	9.93712	9.251	0.930954	-0.103219	0	0	0	0
PCC7418_0796	H0796	DUF2892 domain-containing protein	32.0367	15.9067	0.496515	-1.01009	0	0	1	0
PCC7418_0797	H0797	NAD(P)/FAD-dependent oxidoreductase	3.33017	7.44493	2.2356	1.16066	1	0	0	0
PCC7418_0798	H0798	winged helix-turn-helix transcriptional regulator	3.6874	13.2544	3.5945	1.84579	1	0	0	0
PCC7418_0799	H0799	efflux RND transporter periplasmic adaptor subunit	4.18659	7.28188	1.73933	0.798533	0	0	0	0
PCC7418_0800	H0800	type II toxin-antitoxin system HicA family toxin	35.9115	16.5951	0.462111	-1.11369	0	0	1	0
PCC7418_0801	H0801	type II toxin-antitoxin system HicB family antitoxin	57.1391	23.3276	0.40826	-1.29244	0	0	1	0
PCC7418_0802	H0802	DUF3365 domain-containing protein	13.6101	16.552	1.21615	0.282325	0	0	0	0
PCC7418_0804	H0804	DUF3122 domain-containing protein	32.8918	28.0839	0.853828	-0.227983	0	0	0	0
PCC7418_0805	H0805	host attachment protein	433.495	27.6032	0.0636759	-3.97311	0	0	1	1
PCC7418_0806	H0806	hypothetical protein	30.943	9.79965	0.3167	-1.65881	0	0	1	0
PCC7418_0807	H0807	DUF3122 domain-containing protein	8.80339	6.31839	0.717722	-0.478503	0	0	0	0
PCC7418_0808	H0808	hypothetical protein	3.36626	6.21902	1.84745	0.885539	0	0	0	0
PCC7418_0809	H0809	hypothetical protein	72.1821	15.8205	0.219175	-2.18985	0	0	1	1
PCC7418_0810	H0810	hypothetical protein	320.418	58.9411	0.183951	-2.44261	0	0	1	1
PCC7418_0811	H0811	hypothetical protein	37.368	15.8549	0.424292	-1.23687	0	0	1	0
PCC7418_0812	H0812	hypothetical protein	60.4731	23.4198	0.387277	-1.36856	0	0	1	0
PCC7418_0813	H0813	rhodanese-like domain-containing protein	100.556	55.8181	0.555096	-0.849191	0	0	0	0
PCC7418_0814	H0814	M56 family metallopeptidase	12.5191	45.768	3.65587	1.87021	1	0	0	0
PCC7418_0815	H0815	BlaI/MecI/CopY family transcriptional regulator	15.4699	52.8834	3.41847	1.77335	1	0	0	0
PCC7418_0816	H0816	DUF2862 domain-containing protein	959.851	1096.5	1.14237	0.192024	0	0	0	0
PCC7418_0817	H0817	ArsA family ATPase	323.204	677.291	2.09555	1.06733	1	0	0	0
PCC7418_0818	H0818	precorrin-8X methylmutase	7.86606	12.2635	1.55904	0.64066	0	0	0	0
PCC7418_0819	H0819	heavy metal translocating P-type ATPase	55.9213	22.9115	0.409709	-1.28733	0	0	1	0
PCC7418_0820	H0820	Uma2 family endonuclease	22.3991	25.3155	1.1302	0.176584	0	0	0	0
PCC7418_0821	H0821	hypothetical protein	54.9989	63.2809	1.15058	0.202366	0	0	0	0
PCC7418_0822	H0822	hypothetical protein	414.202	92.392	0.22306	-2.1645	0	0	1	1
PCC7418_0823	H0823	DUF2202 domain-containing protein	23.0508	15.2276	0.660612	-0.598126	0	0	0	0
PCC7418_0824	H0824	Fe(2+) transporter permease subunit FeoB	6.18234	23.2768	3.76504	1.91267	1	0	0	0
PCC7418_0825	H0825	FeoA domain-containing protein	98.5566	55.0567	0.55863	-0.840035	0	0	0	0
PCC7418_0826	H0826	N-6 DNA methylase	14.3056	10.3887	0.726195	-0.461571	0	0	0	0
PCC7418_0827	H0827	ribokinase	21.1008	43.2718	2.05072	1.03613	1	0	0	0
PCC7418_0828	H0828	hypothetical protein	70.4094	108.837	1.54577	0.628325	0	0	0	0
PCC7418_0829	H0829	bifunctional adenosylcobinamide kinase/adenosylcobinamide-phosphate guanylyltransferase	82.1835	123.977	1.50853	0.593147	0	0	0	0
PCC7418_0830	H0830	IS200/IS605 family element transposase accessory protein TnpB	667.304	157.588	0.236157	-2.08218	0	0	1	1
PCC7418_0831	H0831	IS607 family transposase	2354.46	461.412	0.195973	-2.35127	0	0	1	1
PCC7418_0832	H0832	cryptochrome/photolyase family protein	31.4306	57.0886	1.81634	0.861034	0	0	0	0
PCC7418_0833	H0833	DUF2811 domain-containing protein	229.577	248.029	1.08037	0.11153	0	0	0	0
PCC7418_0834	H0834	protoporphyrinogen oxidase	247.261	210.136	0.849852	-0.234717	0	0	0	0
PCC7418_0835	H0835	aminoacyl-tRNA hydrolase	20.6356	86.8159	4.2071	2.07283	1	1	0	0
PCC7418_0836	H0836	nucleoside deaminase	36.8734	125.958	3.41596	1.77229	1	0	0	0
PCC7418_0837	H0837	glutaredoxin 3	98.4096	294.016	2.98768	1.57902	1	0	0	0
PCC7418_0838	H0838	30S ribosomal protein S4	448.711	1049.82	2.33963	1.22628	1	0	0	0
PCC7418_0839	H0839	SAM-dependent chlorinase/fluorinase	4.38567	11.0418	2.5177	1.33211	1	0	0	0
PCC7418_0840	H0840	protein kinase	15.1753	24.152	1.59153	0.670417	0	0	0	0
PCC7418_0842	H0842	Uma2 family endonuclease	24.1973	18.6005	0.768703	-0.379502	0	0	0	0
PCC7418_0843	H0843	Uma2 family endonuclease	24.427	20.1644	0.825498	-0.276663	0	0	0	0
PCC7418_0844	H0844	VOC family protein	25.887	36.1855	1.39783	0.483184	0	0	0	0
PCC7418_0845	H0845	TIGR02652 family protein	162.888	125.197	0.768611	-0.379674	0	0	0	0
PCC7418_0846	H0846	S1 family peptidase	39.0107	152.947	3.92063	1.97108	1	0	0	0
PCC7418_0847	H0847	mechanosensitive ion channel	13.7114	15.781	1.15094	0.202814	0	0	0	0
PCC7418_0848	H0848	mechanosensitive ion channel	8.77743	18.8119	2.14321	1.09978	1	0	0	0
PCC7418_0849	H0849	tRNA uridine-5-carboxymethylaminomethyl(34) synthesis GTPase MnmE	45.2373	13.147	0.290623	-1.78278	0	0	1	0
PCC7418_0850	H0850	hypothetical protein	1108.64	369.421	0.333219	-1.58546	0	0	1	0
PCC7418_0851	H0851	glycine--tRNA ligase subunit alpha	44.2614	102.354	2.31248	1.20944	1	0	0	0
PCC7418_0852	H0852	DUF4079 domain-containing protein	38.3466	118.839	3.09907	1.63184	1	0	0	0
PCC7418_0853	H0853	hypothetical protein	122.357	55.5437	0.453949	-1.1394	0	0	1	0
PCC7418_0855	H0855	cyanoexosortase A	45.0196	32.01	0.711023	-0.492032	0	0	0	0
PCC7418_0856	H0856	hypothetical protein	39.0766	39.6368	1.01434	0.0205357	0	0	0	0
PCC7418_0857	H0857	hypothetical protein	2209.06	1556.48	0.704589	-0.505145	0	0	0	0
PCC7418_0858	H0858	hypothetical protein	4.8752	8.25624	1.69352	0.760025	0	0	0	0
PCC7418_0859	H0859	IS200/IS605 family element transposase accessory protein TnpB	42.7744	20.4883	0.478984	-1.06195	0	0	1	0
PCC7418_0861	H0861	MFS transporter	10.6293	46.6804	4.39169	2.13478	1	1	0	0
PCC7418_0862	H0862	hypothetical protein	17.5272	82.129	4.6858	2.2283	1	1	0	0
PCC7418_0863	H0863	NAD(+) kinase	34.7017	64.4892	1.85839	0.894053	0	0	0	0
PCC7418_0864	H0864	hypothetical protein	70.9325	86.8887	1.22495	0.292723	0	0	0	0
PCC7418_0865	H0865	oxygen-dependent coproporphyrinogen oxidase	32.1215	104.347	3.24851	1.69978	1	0	0	0
PCC7418_0866	H0866	photosystem II biogenesis protein Psp29	208.536	462.965	2.22007	1.15061	1	0	0	0
PCC7418_0867	H0867	nickel pincer cofactor biosynthesis protein LarC	12.5566	18.4733	1.4712	0.55699	0	0	0	0
PCC7418_0868	H0868	threonylcarbamoyl-AMP synthase	85.7843	91.8357	1.07054	0.0983417	0	0	0	0
PCC7418_0869	H0869	hypothetical protein	221.229	113.532	0.513188	-0.96244	0	0	0	0
PCC7418_0870	H0870	cation:proton antiporter	7.14868	12.4725	1.74472	0.802998	0	0	0	0
PCC7418_0873	H0873	ABC transporter substrate-binding protein	21.9641	49.0956	2.23526	1.16045	1	0	0	0
PCC7418_0874	H0874	2Fe-2S iron-sulfur cluster binding domain-containing protein	149.56	242.866	1.62387	0.699439	0	0	0	0
PCC7418_0875	H0875	fused MFS/spermidine synthase	7.89542	23.1247	2.92887	1.55035	1	0	0	0
PCC7418_0876	H0876	guanylate kinase	29.6444	74.7656	2.52208	1.33462	1	0	0	0
PCC7418_0877	H0877	DUF370 domain-containing protein	38.9561	73.6071	1.88949	0.917993	0	0	0	0
PCC7418_0878	H0878	GDYXXLXY domain-containing protein	4.57915	9.38494	2.0495	1.03527	1	0	0	0
PCC7418_0879	H0879	methyltransferase domain-containing protein	23.8274	24.9003	1.04503	0.0635442	0	0	0	0
PCC7418_0880	H0880	ABC transporter ATP-binding protein	6.04307	24.8665	4.11488	2.04085	1	1	0	0
PCC7418_0881	H0881	carbohydrate ABC transporter permease	2.44079	16.2953	6.67625	2.73904	1	1	0	0
PCC7418_0882	H0882	sugar ABC transporter permease	3.99964	21.2139	5.30396	2.40707	1	1	0	0
PCC7418_0883	H0883	ABC transporter substrate-binding protein	5.78407	24.8101	4.28938	2.10077	1	1	0	0
PCC7418_0884	H0884	cupredoxin domain-containing protein	8.35537	17.5259	2.09756	1.06871	1	0	0	0
PCC7418_0885	H0885	hypothetical protein	8.46698	24.3574	2.87675	1.52444	1	0	0	0
PCC7418_0887	H0887	ATP-grasp domain-containing protein	36.4798	9.79424	0.268483	-1.89709	0	0	1	0
PCC7418_0888	H0888	hypothetical protein	5.12227	11.4793	2.24105	1.16418	1	0	0	0
PCC7418_0889	H0889	ion transporter	10.3474	19.0712	1.84309	0.88213	0	0	0	0
PCC7418_0890	H0890	AI-2E family transporter	36.7212	105.441	2.87139	1.52175	1	0	0	0
PCC7418_0891	H0891	hypothetical protein	150.455	359.062	2.38651	1.2549	1	0	0	0
PCC7418_0892	H0892	response regulator	222.92	308.903	1.38571	0.470628	0	0	0	0
PCC7418_0893	H0893	molecular chaperone DnaK	163.722	624.119	3.81207	1.93057	1	0	0	0
PCC7418_0894	H0894	50S ribosomal protein L34	2511.45	2134.33	0.849842	-0.234733	0	0	0	0
PCC7418_0895	H0895	ribonuclease P protein component	907.755	868.182	0.956405	-0.064306	0	0	0	0
PCC7418_0896	H0896	PH domain-containing protein	76.2046	413.048	5.42025	2.43836	1	1	0	0
PCC7418_0897	H0897	membrane protein insertase YidC	104.735	466.317	4.45237	2.15457	1	1	0	0
PCC7418_0898	H0898	nucleic acid-binding protein	106.461	496.308	4.66189	2.22092	1	1	0	0
PCC7418_0899	H0899	DUF177 domain-containing protein	41.8419	304.612	7.28008	2.86395	1	1	0	0
PCC7418_0901	H0901	SH3 domain-containing protein	21.314	94.4019	4.42911	2.14702	1	1	0	0
PCC7418_0903	H0903	7,8-didemethyl-8-hydroxy-5-deazariboflavin synthase subunit CofG	6.46497	13.8142	2.13678	1.09544	1	0	0	0
PCC7418_0904	H0904	Uma2 family endonuclease	17.1372	40.5663	2.36715	1.24315	1	0	0	0
PCC7418_0905	H0905	zinc-dependent alcohol dehydrogenase family protein	12.11	71.2464	5.88326	2.55661	1	1	0	0
PCC7418_0906	H0906	alpha/beta hydrolase	8.88152	13.1888	1.48497	0.570437	0	0	0	0
PCC7418_0907	H0907	hypothetical protein	931.134	715.287	0.768188	-0.380468	0	0	0	0
PCC7418_0908	H0908	(2Fe-2S) ferredoxin domain-containing protein	252.531	150.827	0.59726	-0.743568	0	0	0	0
PCC7418_0909	H0909	response regulator	115.329	60.3771	0.523523	-0.933675	0	0	0	0
PCC7418_0910	H0910	hypothetical protein	13.978	14.479	1.03585	0.0508092	0	0	0	0
PCC7418_0911	H0911	hypothetical protein	48.2737	42.2416	0.875042	-0.192575	0	0	0	0
PCC7418_0912	H0912	insulinase family protein	8.9535	14.1235	1.57743	0.657575	0	0	0	0
PCC7418_0913	H0913	Mur ligase family protein	5.37571	16.0813	2.99147	1.58086	1	0	0	0
PCC7418_0914	H0914	pleckstrin/ G-protein interacting- domain-containing protein	64.6748	127.17	1.9663	0.975482	0	0	0	0
PCC7418_0915	H0915	polyribonucleotide nucleotidyltransferase	37.6219	161.014	4.2798	2.09754	1	1	0	0
PCC7418_0916	H0916	DEAD/DEAH box helicase	15.2334	21.1269	1.38688	0.471847	0	0	0	0
PCC7418_0917	H0917	phosphate-starvation-inducible PsiE family protein	13.2284	15.8612	1.19902	0.261861	0	0	0	0
PCC7418_0918	H0918	3-phosphoshikimate 1-carboxyvinyltransferase	23.5849	44.9073	1.90407	0.929088	0	0	0	0
PCC7418_0920	H0920	hypothetical protein	18.0495	7.72835	0.428175	-1.22373	0	0	1	0
PCC7418_0921	H0921	phospholipase D/transphosphatidylase	2.59952	3.43652	1.32198	0.402703	0	0	0	0
PCC7418_0922	H0922	hypothetical protein	38.1235	38.9749	1.02233	0.0318648	0	0	0	0
PCC7418_0923	H0923	hypothetical protein	36.0819	41.1134	1.13945	0.188336	0	0	0	0
PCC7418_0925	H0925	hypothetical protein	5.83309	5.18847	0.889488	-0.168953	0	0	0	0
PCC7418_0926	H0926	DUF2357 domain-containing protein	5.41486	5.29703	0.978239	-0.0317404	0	0	0	0
PCC7418_0927	H0927	AAA family ATPase	18.6381	3.73892	0.200606	-2.31756	0	0	1	1
PCC7418_0928	H0928	ROK family protein	13.3116	14.6127	1.09774	0.13453	0	0	0	0
PCC7418_0929	H0929	ribonuclease HII	5.20913	8.51501	1.63463	0.708966	0	0	0	0
PCC7418_0930	H0930	cupin	228.662	87.5018	0.382668	-1.38583	0	0	1	0
PCC7418_0931	H0931	hypothetical protein	55.5197	18.7966	0.338557	-1.56253	0	0	1	0
PCC7418_0932	H0932	DUF1997 domain-containing protein	11.4681	40.495	3.53109	1.82011	1	0	0	0
PCC7418_0933	H0933	prephenate dehydratase	4.12494	7.57995	1.83759	0.877816	0	0	0	0
PCC7418_0934	H0934	phospholipase D/transphosphatidylase	7.46681	8.93698	1.19689	0.259296	0	0	0	0
PCC7418_0935	H0935	DNA starvation/stationary phase protection protein	1375.73	723.706	0.526053	-0.92672	0	0	0	0
PCC7418_0936	H0936	ferrous iron transport protein A	28.2676	10.0292	0.354796	-1.49494	0	0	1	0
PCC7418_0937	H0937	hypothetical protein	79.3291	14.7598	0.186057	-2.42618	0	0	1	1
PCC7418_0938	H0938	Uma2 family endonuclease	133.62	136.903	1.02457	0.0350185	0	0	0	0
PCC7418_0939	H0939	hypothetical protein	11.4617	6.13728	0.535458	-0.901156	0	0	0	0
PCC7418_0940	H0940	hypothetical protein	45.7067	8.02584	0.175594	-2.50968	0	0	1	1
PCC7418_0941	H0941	sensor histidine kinase	7.95509	1.34936	0.169622	-2.55961	0	0	1	1
PCC7418_0942	H0942	response regulator transcription factor	15.94	4.72717	0.29656	-1.7536	0	0	1	0
PCC7418_0943	H0943	precorrin-2 C(20)-methyltransferase	23.4018	37.0156	1.58175	0.661517	0	0	0	0
PCC7418_0944	H0944	hypothetical protein	7.34366	22.6672	3.08664	1.62604	1	0	0	0
PCC7418_0945	H0945	hypothetical protein	4.33442	4.18387	0.965267	-0.051	0	0	0	0
PCC7418_0946	H0946	SagB/ThcOx family dehydrogenase	15.9006	37.2301	2.34143	1.22739	1	0	0	0
PCC7418_0947	H0947	UbiX family flavin prenyltransferase	47.6489	67.2299	1.41094	0.496659	0	0	0	0
PCC7418_0948	H0948	VacB/RNase II family 3'-5' exoribonuclease	40.0841	106.084	2.64654	1.40411	1	0	0	0
PCC7418_0949	H0949	hypothetical protein	12.7353	22.6787	1.78077	0.832503	0	0	0	0
PCC7418_0950	H0950	ATP-dependent Clp endopeptidase proteolytic subunit ClpP	140.066	305.854	2.18364	1.12673	1	0	0	0
PCC7418_0951	H0951	hypothetical protein	8.32078	24.9237	2.99536	1.58273	1	0	0	0
PCC7418_0952	H0952	molybdenum cofactor biosynthesis protein MoaE	20.9693	29.865	1.42423	0.510178	0	0	0	0
PCC7418_0953	H0953	ABC transporter ATP-binding protein	8.35954	12.9349	1.54732	0.629774	0	0	0	0
PCC7418_0954	H0954	3-oxoacyl-ACP reductase FabG	22.4259	117.236	5.2277	2.38618	1	1	0	0
PCC7418_0955	H0955	allophycocyanin subunit beta	628.7	661.014	1.0514	0.07231	0	0	0	0
PCC7418_0956	H0956	DNA adenine methylase	3.79818	3.7002	0.974203	-0.0377063	0	0	0	0
PCC7418_0957	H0957	nucleotidyltransferase domain-containing protein	11.1816	6.95663	0.622148	-0.68467	0	0	0	0
PCC7418_0958	H0958	PRC-barrel domain-containing protein	51.2332	14.7521	0.287939	-1.79616	0	0	1	0
PCC7418_0959	H0959	acetyl-CoA carboxylase carboxyl transferase subunit alpha	89.8489	252.638	2.81181	1.4915	1	0	0	0
PCC7418_0960	H0960	long-chain acyl-[acyl-carrier-protein] reductase	162.228	365.701	2.25425	1.17265	1	0	0	0
PCC7418_0961	H0961	aldehyde oxygenase (deformylating)	1412.67	2882.45	2.04042	1.02887	1	0	0	0
PCC7418_0962	H0962	carbohydrate ABC transporter permease	8.28404	19.1066	2.30644	1.20567	1	0	0	0
PCC7418_0963	H0963	NCS2 family permease	30.7744	31.7587	1.03198	0.0454197	0	0	0	0
PCC7418_0964	H0964	RnfABCDGE type electron transport complex subunit D	13.1407	25.9479	1.97461	0.981571	0	0	0	0
PCC7418_0965	H0965	DUF2330 domain-containing protein	11.3851	21.1987	1.86197	0.896827	0	0	0	0
PCC7418_0966	H0966	glycosyltransferase family 4 protein	42.3153	41.2632	0.975135	-0.0363264	0	0	0	0
PCC7418_0967	H0967	amylo-alpha-1,6-glucosidase	17.7953	17.7717	0.998673	-0.00191572	0	0	0	0
PCC7418_0968	H0968	cysteine synthase A	24.404	46.4405	1.90299	0.928265	0	0	0	0
PCC7418_0969	H0969	BON domain-containing protein	11.1902	30.6216	2.73647	1.45232	1	0	0	0
PCC7418_0970	H0970	Na(+)/H(+) antiporter subunit B	37.6714	56.1534	1.49061	0.575904	0	0	0	0
PCC7418_0971	H0971	DUF4040 domain-containing protein	32.2741	48.4009	1.49968	0.584656	0	0	0	0
PCC7418_0972	H0972	monovalent cation/H(+) antiporter subunit G	34.4655	65.1977	1.89168	0.919667	0	0	0	0
PCC7418_0973	H0973	hypothetical protein	36.4992	84.035	2.30238	1.20312	1	0	0	0
PCC7418_0974	H0974	Na+/H+ antiporter subunit E	23.2461	56.3318	2.42328	1.27696	1	0	0	0
PCC7418_0975	H0975	cation:proton antiporter	29.9747	82.1802	2.74165	1.45505	1	0	0	0
PCC7418_0976	H0976	cation:proton antiporter	31.014	106.349	3.42906	1.77781	1	0	0	0
PCC7418_0977	H0977	NADH-quinone oxidoreductase subunit K	89.3427	341.825	3.82599	1.93583	1	0	0	0
PCC7418_0978	H0978	cation:proton antiporter	52.8962	309.924	5.8591	2.55068	1	1	0	0
PCC7418_0979	H0979	SulP family inorganic anion transporter	58.8285	388.124	6.59756	2.72193	1	1	0	0
PCC7418_0981	H0981	Uma2 family endonuclease	23.2486	19.9484	0.858045	-0.220875	0	0	0	0
PCC7418_0982	H0982	ABC transporter ATP-binding protein	35.9894	30.5203	0.848036	-0.237802	0	0	0	0
PCC7418_0983	H0983	FtsX-like permease family protein	6.59665	7.308	1.10784	0.147745	0	0	0	0
PCC7418_0984	H0984	HlyD family efflux transporter periplasmic adaptor subunit	4.48769	5.49845	1.22523	0.293052	0	0	0	0
PCC7418_0985	H0985	tetratricopeptide repeat protein	97.6467	157.573	1.61371	0.690378	0	0	0	0
PCC7418_0986	H0986	exopolysaccharide biosynthesis protein	79.7333	75.1839	0.942942	-0.0847597	0	0	0	0
PCC7418_0987	H0987	solanesyl diphosphate synthase	39.7029	108.104	2.72282	1.4451	1	0	0	0
PCC7418_0988	H0988	uracil-DNA glycosylase	84.5135	113.777	1.34626	0.428959	0	0	0	0
PCC7418_0989	H0989	RNA polymerase sigma factor SigF	879.418	386.669	0.439688	-1.18545	0	0	1	0
PCC7418_0990	H0990	hypothetical protein	105.825	182.328	1.72293	0.784865	0	0	0	0
PCC7418_0991	H0991	ribosome recycling factor	68.6396	282.356	4.1136	2.0404	1	1	0	0
PCC7418_0992	H0992	UMP kinase	132.926	281.318	2.11635	1.08158	1	0	0	0
PCC7418_0993	H0993	hypothetical protein	38.8733	94.5953	2.43342	1.28299	1	0	0	0
PCC7418_0994	H0994	hypothetical protein	56.0127	139.04	2.4823	1.31168	1	0	0	0
PCC7418_0995	H0995	cation:proton antiporter	8.66885	54.9792	6.34216	2.66497	1	1	0	0
PCC7418_0996	H0996	glycosyltransferase family 39 protein	22.4104	56.5201	2.52205	1.3346	1	0	0	0
PCC7418_0997	H0997	aminotransferase class V-fold PLP-dependent enzyme	45.4878	56.9162	1.25124	0.323361	0	0	0	0
PCC7418_0998	H0998	TM0106 family RecB-like putative nuclease	12.162	14.9419	1.22857	0.296981	0	0	0	0
PCC7418_0999	H0999	hypothetical protein	145.119	57.5619	0.396653	-1.33405	0	0	1	0
PCC7418_1000	H1000	class I SAM-dependent methyltransferase	32.299	37.7564	1.16897	0.225235	0	0	0	0
PCC7418_1001	H1001	RNA-binding S4 domain-containing protein	69.451	24.2327	0.348918	-1.51904	0	0	1	0
PCC7418_1002	H1002	DUF2252 family protein	19.1375	13.5554	0.708315	-0.497536	0	0	0	0
PCC7418_1003	H1003	tetratricopeptide repeat protein	198.837	39.0268	0.196275	-2.34905	0	0	1	1
PCC7418_1004	H1004	methyl-accepting chemotaxis protein	89.3933	29.6449	0.331624	-1.59238	0	0	1	0
PCC7418_1005	H1005	purine-binding chemotaxis protein CheW	22.9651	11.9065	0.518459	-0.947698	0	0	0	0
PCC7418_1006	H1006	response regulator	77.5683	8.44989	0.108935	-3.19846	0	0	1	1
PCC7418_1007	H1007	hybrid sensor histidine kinase/response regulator	67.7162	11.1931	0.165295	-2.59689	0	0	1	1
PCC7418_1008	H1008	chemotaxis-specific protein-glutamate methyltransferase CheB	14.6807	10.0036	0.681416	-0.553393	0	0	0	0
PCC7418_1009	H1009	hypothetical protein	215.772	262.527	1.21669	0.282958	0	0	0	0
PCC7418_1010	H1010	penicillin-binding protein 2	15.273	56.0873	3.67231	1.87669	1	0	0	0
PCC7418_1011	H1011	hypothetical protein	26.3664	129.534	4.91284	2.29656	1	1	0	0
PCC7418_1012	H1012	hypothetical protein	39.4058	48.509	1.23101	0.299846	0	0	0	0
PCC7418_1013	H1013	bifunctional hydroxymethylpyrimidine kinase/phosphomethylpyrimidine kinase	12.6148	20.444	1.62064	0.696564	0	0	0	0
PCC7418_1014	H1014	NDP-sugar synthase	88.9889	172.241	1.93554	0.952735	0	0	0	0
PCC7418_1015	H1015	segregation/condensation protein A	97.9972	144.314	1.47264	0.558401	0	0	0	0
PCC7418_1016	H1016	LapA family protein	118.686	186.993	1.57553	0.655836	0	0	0	0
PCC7418_1017	H1017	AGE family epimerase/isomerase	22.551	32.7063	1.45033	0.53638	0	0	0	0
PCC7418_1018	H1018	S8 family serine peptidase	92.2061	171.401	1.85889	0.894445	0	0	0	0
PCC7418_1019	H1019	hypothetical protein	4.90485	25.1407	5.12567	2.35774	1	1	0	0
PCC7418_1020	H1020	hypothetical protein	7.11682	38.2432	5.37364	2.4259	1	1	0	0
PCC7418_1021	H1021	DUF3488 domain-containing protein	11.7573	24.7175	2.10231	1.07198	1	0	0	0
PCC7418_1022	H1022	polyamine aminopropyltransferase	5.8981	14.1695	2.40238	1.26446	1	0	0	0
PCC7418_1023	H1023	DUF4178 domain-containing protein	37.2145	30.0282	0.806895	-0.309547	0	0	0	0
PCC7418_1024	H1024	2Fe-2S iron-sulfur cluster binding domain-containing protein	82.4732	101.973	1.23644	0.306186	0	0	0	0
PCC7418_1025	H1025	amino acid ABC transporter substrate-binding protein	14.8129	66.5688	4.49398	2.16799	1	1	0	0
PCC7418_1026	H1026	family 10 glycosylhydrolase	30.1805	78.3353	2.59556	1.37605	1	0	0	0
PCC7418_1027	H1027	cobalt transporter CbiM	76.1819	349.62	4.58928	2.19827	1	1	0	0
PCC7418_1028	H1028	carboxypeptidase regulatory-like domain-containing protein	152.895	778.656	5.09274	2.34844	1	1	0	0
PCC7418_1029	H1029	hypothetical protein	404.245	1232.4	3.04864	1.60817	1	0	0	0
PCC7418_1030	H1030	tetratricopeptide repeat protein	35.1005	49.0643	1.39783	0.483184	0	0	0	0
PCC7418_1031	H1031	DUF3536 domain-containing protein	32.1646	46.0724	1.43239	0.518426	0	0	0	0
PCC7418_1032	H1032	phosphoribosylglycinamide formyltransferase	339.883	310.759	0.914312	-0.129242	0	0	0	0
PCC7418_1033	H1033	hypothetical protein	950.672	387.412	0.407514	-1.29508	0	0	1	0
PCC7418_1034	H1034	photosystem II reaction center protein PsbN	774.733	672.833	0.868472	-0.203449	0	0	0	0
PCC7418_1035	H1035	photosystem II reaction center protein PsbH	2210.44	1179.12	0.533434	-0.906618	0	0	0	0
PCC7418_1036	H1036	YqaE/Pmp3 family membrane protein	2852.65	1488.89	0.521932	-0.938066	0	0	0	0
PCC7418_1037	H1037	UDP-N-acetylglucosamine 2-epimerase (non-hydrolyzing)	126.863	89.8188	0.707997	-0.498184	0	0	0	0
PCC7418_1038	H1038	isoprenyl transferase	43.5742	120.241	2.75946	1.46438	1	0	0	0
PCC7418_1039	H1039	TIGR00159 family protein	77.8973	174.647	2.24202	1.1648	1	0	0	0
PCC7418_1040	H1040	diaminopimelate decarboxylase	31.8279	171.471	5.38745	2.4296	1	1	0	0
PCC7418_1041	H1041	phycobilisome rod-core linker polypeptide	2921.19	2238.3	0.766231	-0.38415	0	0	0	0
PCC7418_1042	H1042	Uma2 family endonuclease	33.12	20.4833	0.618458	-0.693253	0	0	0	0
PCC7418_1043	H1043	DNA replication/repair protein RecF	15.4206	10.9812	0.71211	-0.489829	0	0	0	0
PCC7418_1044	H1044	aldo/keto reductase	23.6646	20.1363	0.850905	-0.23293	0	0	0	0
PCC7418_1045	H1045	response regulator	15.6762	13.2954	0.848128	-0.237646	0	0	0	0
PCC7418_1046	H1046	winged helix-turn-helix domain-containing protein	95.5222	148.404	1.55361	0.635622	0	0	0	0
PCC7418_1047	H1047	NAD(+) kinase	56.6369	229.168	4.04626	2.01659	1	1	0	0
PCC7418_1048	H1048	SDR family oxidoreductase	58.4029	222.848	3.8157	1.93195	1	0	0	0
PCC7418_1049	H1049	chorismate synthase	61.7884	130.899	2.11851	1.08305	1	0	0	0
PCC7418_1050	H1050	retroviral-like aspartic protease family protein	127.95	68.8306	0.537948	-0.894462	0	0	0	0
PCC7418_1051	H1051	alanine dehydrogenase	18.853	39.7751	2.10975	1.07707	1	0	0	0
PCC7418_1052	H1052	hypothetical protein	53.5502	131.42	2.45415	1.29522	1	0	0	0
PCC7418_1053	H1053	type II secretion system F family protein	39.3947	92.8342	2.35652	1.23666	1	0	0	0
PCC7418_1054	H1054	type IV pilus twitching motility protein PilT	34.8536	79.7023	2.28677	1.19331	1	0	0	0
PCC7418_1055	H1055	type II/IV secretion system protein	28.2696	37.8489	1.33885	0.420998	0	0	0	0
PCC7418_1056	H1056	ferredoxin:protochlorophyllide reductase (ATP-dependent) iron-sulfur ATP-binding protein	176.992	146.887	0.829904	-0.268984	0	0	0	0
PCC7418_1057	H1057	ferredoxin:protochlorophyllide reductase (ATP-dependent) subunit N	48.3984	56.2761	1.16277	0.217563	0	0	0	0
PCC7418_1058	H1058	cytochrome b6-f complex subunit PetN	6274.93	2987.64	0.476123	-1.07059	0	0	1	0
PCC7418_1060	H1060	30S ribosomal protein S1	50.6128	100.636	1.98834	0.991567	0	0	0	0
PCC7418_1061	H1061	dienelactone hydrolase family protein	75.3617	88.4479	1.17365	0.230997	0	0	0	0
PCC7418_1062	H1062	IS200/IS605 family element transposase accessory protein TnpB	3236.16	938.949	0.290142	-1.78517	0	0	1	0
PCC7418_1063	H1063	ABC transporter ATP-binding protein	2.67383	10.8443	4.05573	2.01996	1	1	0	0
PCC7418_1064	H1064	FtsX-like permease family protein	10.3381	13.1828	1.27517	0.350694	0	0	0	0
PCC7418_1065	H1065	phosphoesterase PA-phosphatase-like protein	7.71824	6.37903	0.826487	-0.274935	0	0	0	0
PCC7418_1066	H1066	transcription antitermination protein NusB	49.5076	90.6833	1.8317	0.873187	0	0	0	0
PCC7418_1067	H1067	signal recognition particle-docking protein FtsY	32.9851	90.2866	2.73719	1.4527	1	0	0	0
PCC7418_1068	H1068	DNA-directed RNA polymerase subunit omega	5075.45	1024.72	0.201897	-2.30831	0	0	1	1
PCC7418_1070	H1070	KaiA family protein	32.5469	54.7159	1.68114	0.749442	0	0	0	0
PCC7418_1071	H1071	circadian clock protein KaiB	25.3986	52.9769	2.08581	1.06061	1	0	0	0
PCC7418_1072	H1072	circadian clock protein KaiC	37.3442	55.2554	1.47962	0.56523	0	0	0	0
PCC7418_1073	H1073	polyphosphate kinase 1	34.8767	60.0232	1.72101	0.783259	0	0	0	0
PCC7418_1074	H1074	YraN family protein	45.7947	96.6161	2.10976	1.07708	1	0	0	0
PCC7418_1075	H1075	MogA/MoaB family molybdenum cofactor biosynthesis protein	10.56	24.7854	2.3471	1.23088	1	0	0	0
PCC7418_1076	H1076	hypothetical protein	33.164	17.032	0.513569	-0.961371	0	0	0	0
PCC7418_1077	H1077	ATP-grasp domain-containing protein	2.74829	3.71466	1.35163	0.434698	0	0	0	0
PCC7418_1078	H1078	class I SAM-dependent methyltransferase	7.45364	15.9865	2.14479	1.10084	1	0	0	0
PCC7418_1079	H1079	MFS transporter	1.64747	6.59736	4.00455	2.00164	1	1	0	0
PCC7418_1080	H1080	IS200/IS605 family element transposase accessory protein TnpB	822.609	722.823	0.878695	-0.186565	0	0	0	0
PCC7418_1081	H1081	IS200/IS605 family transposase	69.3166	200.02	2.88559	1.52887	1	0	0	0
PCC7418_1082	H1082	Tab2/Atab2 family RNA-binding protein	28.7243	136.225	4.7425	2.24565	1	1	0	0
PCC7418_1083	H1083	TldD/PmbA family protein	17.7014	81.8505	4.62396	2.20913	1	1	0	0
PCC7418_1084	H1084	glycerate kinase	10.3282	17.1897	1.66435	0.734958	0	0	0	0
PCC7418_1085	H1085	type II toxin-antitoxin system VapC family toxin	105.807	69.9795	0.661389	-0.596428	0	0	0	0
PCC7418_1086	H1086	hypothetical protein	188.971	108.635	0.574874	-0.798683	0	0	0	0
PCC7418_1087	H1087	1-deoxy-D-xylulose-5-phosphate synthase	192.215	325.861	1.69529	0.761536	0	0	0	0
PCC7418_1088	H1088	ABC transporter ATP-binding protein	84.2409	87.6354	1.0403	0.0569942	0	0	0	0
PCC7418_1089	H1089	IS200/IS605 family element transposase accessory protein TnpB	233.683	231.957	0.992614	-0.0106953	0	0	0	0
PCC7418_1090	H1090	hypothetical protein	0.299428	0.284517	0.950204	-0.0736913	0	0	0	0
PCC7418_1091	H1091	peptidylprolyl isomerase	4.30786	1.19514	0.277432	-1.84979	0	0	1	0
PCC7418_1093	H1093	HetP family heterocyst commitment protein	6.45955	5.01786	0.776814	-0.36436	0	0	0	0
PCC7418_1094	H1094	HlyD family type I secretion periplasmic adaptor subunit	2.8289	2.37895	0.840943	-0.249921	0	0	0	0
PCC7418_1095	H1095	peptidase domain-containing ABC transporter	3.10177	3.27679	1.05643	0.0791943	0	0	0	0
PCC7418_1096	H1096	DMT family transporter	30.0289	38.1859	1.27164	0.346689	0	0	0	0
PCC7418_1097	H1097	hypothetical protein	193.052	166.805	0.864043	-0.210825	0	0	0	0
PCC7418_1098	H1098	NAD(P)-dependent oxidoreductase	14.7886	44.22	2.99015	1.58022	1	0	0	0
PCC7418_1099	H1099	pyruvate, water dikinase	10.5331	19.5718	1.85813	0.893853	0	0	0	0
PCC7418_1100	H1100	sulfite exporter TauE/SafE family protein	5.79001	13.0246	2.24949	1.1696	1	0	0	0
PCC7418_1101	H1101	AAA family ATPase	5.33537	12.553	2.35278	1.23437	1	0	0	0
PCC7418_1102	H1102	hypothetical protein	40.145	67.873	1.6907	0.757618	0	0	0	0
PCC7418_1103	H1103	hypothetical protein	41.4163	74.0944	1.78901	0.839165	0	0	0	0
PCC7418_1104	H1104	glycosyltransferase family 1 protein	34.818	98.9875	2.843	1.50741	1	0	0	0
PCC7418_1105	H1105	ferredoxin	970.735	1477.21	1.52174	0.605723	0	0	0	0
PCC7418_1106	H1106	DUF1257 domain-containing protein	1063.14	1716.09	1.61417	0.690797	0	0	0	0
PCC7418_1107	H1107	DUF2997 domain-containing protein	725.624	1346.35	1.85543	0.891757	0	0	0	0
PCC7418_1108	H1108	hypothetical protein	84.7265	94.5128	1.11551	0.157697	0	0	0	0
PCC7418_1109	H1109	pentapeptide repeat-containing protein	21.1712	27.7071	1.30872	0.388153	0	0	0	0
PCC7418_1110	H1110	N-acetyl-gamma-glutamyl-phosphate reductase	29.1099	73.4405	2.52287	1.33506	1	0	0	0
PCC7418_1111	H1111	DnaJ domain-containing protein	15.4587	96.6921	6.25485	2.64498	1	1	0	0
PCC7418_1112	H1112	aldo/keto reductase	13.1387	25.7737	1.96166	0.972076	0	0	0	0
PCC7418_1113	H1113	bifunctional nuclease family protein	130.792	94.0586	0.719148	-0.475639	0	0	0	0
PCC7418_1114	H1114	riboflavin synthase	35.94	43.3119	1.20512	0.269172	0	0	0	0
PCC7418_1115	H1115	peptidoglycan DD-metalloendopeptidase family protein	29.6994	28.8686	0.972027	-0.0409316	0	0	0	0
PCC7418_1116	H1116	response regulator transcription factor	71.4097	127.681	1.788	0.838348	0	0	0	0
PCC7418_1117	H1117	hypothetical protein	273.003	24.2178	0.0887087	-3.49478	0	0	1	1
PCC7418_1118	H1118	tRNA pseudouridine(55) synthase TruB	30.7677	10.9797	0.356859	-1.48657	0	0	1	0
PCC7418_1119	H1119	2-oxo acid dehydrogenase subunit E2	93.0185	127.385	1.36946	0.453608	0	0	0	0
PCC7418_1120	H1120	response regulator	16.5315	206.336	12.4814	3.64171	1	1	0	0
PCC7418_1121	H1121	response regulator	30.2614	223.608	7.38921	2.88542	1	1	0	0
PCC7418_1122	H1122	chemotaxis protein CheW	15.1683	145.502	9.5925	3.26191	1	1	0	0
PCC7418_1124	H1124	hybrid sensor histidine kinase/response regulator	5.49567	47.0597	8.56306	3.09813	1	1	0	0
PCC7418_1125	H1125	cation:proton antiporter	15.7953	53.3089	3.37498	1.75488	1	0	0	0
PCC7418_1126	H1126	glutamine-hydrolyzing GMP synthase	45.8019	192.314	4.19882	2.06998	1	1	0	0
PCC7418_1127	H1127	tetratricopeptide repeat protein	23.4656	21.4919	0.915889	-0.126756	0	0	0	0
PCC7418_1128	H1128	L-aspartate oxidase	30.4503	48.8259	1.60346	0.681189	0	0	0	0
PCC7418_1129	H1129	hypothetical protein	57.6739	175.02	3.03464	1.60153	1	0	0	0
PCC7418_1130	H1130	aspartate--tRNA ligase	30.0967	112.739	3.74589	1.90531	1	0	0	0
PCC7418_1132	H1132	hypothetical protein	26.0633	163.256	6.26385	2.64705	1	1	0	0
PCC7418_1133	H1133	cyclic nucleotide-binding domain-containing protein	6.89564	11.3993	1.65312	0.725195	0	0	0	0
PCC7418_1134	H1134	DUF2358 domain-containing protein	45.5729	33.0844	0.725968	-0.462022	0	0	0	0
PCC7418_1135	H1135	iron ABC transporter permease	7.98365	28.2835	3.54268	1.82484	1	0	0	0
PCC7418_1136	H1136	adenylyl-sulfate kinase	672.903	332.87	0.494677	-1.01544	0	0	1	0
PCC7418_1137	H1137	multicopper oxidase domain-containing protein	3.88035	5.31787	1.37046	0.454663	0	0	0	0
PCC7418_1138	H1138	hypothetical protein	5.13008	12.0826	2.35524	1.23588	1	0	0	0
PCC7418_1139	H1139	crossover junction endodeoxyribonuclease RuvC	35.113	8.51851	0.242602	-2.04333	0	0	1	1
PCC7418_1140	H1140	nucleoside triphosphate pyrophosphohydrolase	27.1341	32.8319	1.20999	0.27499	0	0	0	0
PCC7418_1141	H1141	CPXCG motif-containing cysteine-rich protein	31.6316	60.9567	1.92709	0.946421	0	0	0	0
PCC7418_1142	H1142	site-2 protease family protein	105.316	189.485	1.7992	0.847353	0	0	0	0
PCC7418_1143	H1143	photosystem I reaction center subunit IX	3949.17	7271.97	1.84139	0.880797	0	0	0	0
PCC7418_1144	H1144	photosystem I reaction center protein PsaF subunit III	3285.6	5613.4	1.70848	0.772716	0	0	0	0
PCC7418_1145	H1145	tRNA (adenosine(37)-N6)-threonylcarbamoyltransferase complex transferase subunit TsaD	46.783	48.4228	1.03505	0.0497019	0	0	0	0
PCC7418_1146	H1146	type I DNA topoisomerase	47.414	74.6081	1.57355	0.654019	0	0	0	0
PCC7418_1147	H1147	protein-methionine-sulfoxide reductase catalytic subunit MsrP	95.5111	100.576	1.05303	0.0745424	0	0	0	0
PCC7418_1148	H1148	glutaredoxin family protein	57.2297	113.686	1.98648	0.990215	0	0	0	0
PCC7418_1149	H1149	ribosome maturation factor RimP	40.1572	175.03	4.35861	2.12387	1	1	0	0
PCC7418_1150	H1150	transcription termination factor NusA	13.2704	78.6586	5.92739	2.5674	1	1	0	0
PCC7418_1151	H1151	ATP-dependent Clp protease adapter ClpS	139.441	257.831	1.84903	0.886771	0	0	0	0
PCC7418_1152	H1152	DNA mismatch repair endonuclease MutL	12.0763	30.9924	2.56638	1.35973	1	0	0	0
PCC7418_1153	H1153	arsenical resistance protein ArsH	12.9494	15.5681	1.20223	0.265712	0	0	0	0
PCC7418_1154	H1154	arsenate reductase, glutathione/glutaredoxin type	3.77135	10.3332	2.73991	1.45413	1	0	0	0
PCC7418_1155	H1155	RNA-binding protein	5886.54	5155.74	0.875853	-0.19124	0	0	0	0
PCC7418_1156	H1156	4a-hydroxytetrahydrobiopterin dehydratase	1441.88	703.514	0.487913	-1.0353	0	0	1	0
PCC7418_1157	H1157	tetratricopeptide repeat protein	6.1728	20.3993	3.30472	1.72453	1	0	0	0
PCC7418_1158	H1158	hypothetical protein	336.385	190.264	0.565613	-0.822113	0	0	0	0
PCC7418_1159	H1159	cation diffusion facilitator family transporter	77.984	129.515	1.66079	0.731868	0	0	0	0
PCC7418_1161	H1161	cadmium-translocating P-type ATPase	14.0966	48.3468	3.42968	1.77807	1	0	0	0
PCC7418_1163	H1163	EVE domain-containing protein	4.33507	7.9143	1.82565	0.868407	0	0	0	0
PCC7418_1165	H1165	hypothetical protein	24.5596	12.835	0.522604	-0.93621	0	0	0	0
PCC7418_1166	H1166	nucleotidyltransferase family protein	20.7532	11.7865	0.567934	-0.816204	0	0	0	0
PCC7418_1167	H1167	hypothetical protein	48.2514	18.6364	0.386236	-1.37245	0	0	1	0
PCC7418_1168	H1168	DUF4926 domain-containing protein	41.7775	19.6403	0.470116	-1.08891	0	0	1	0
PCC7418_1169	H1169	DEAD/DEAH box helicase family protein	16.0583	11.3378	0.706039	-0.50218	0	0	0	0
PCC7418_1170	H1170	SAM-dependent DNA methyltransferase	37.7347	26.6328	0.705792	-0.502685	0	0	0	0
PCC7418_1171	H1171	type II toxin-antitoxin system HicB family antitoxin	114.041	69.7224	0.611378	-0.709864	0	0	0	0
PCC7418_1173	H1173	DUF433 domain-containing protein	137.33	58.6252	0.426894	-1.22805	0	0	1	0
PCC7418_1174	H1174	restriction endonuclease subunit S	27.6057	18.7815	0.680349	-0.555653	0	0	0	0
PCC7418_1175	H1175	ISAs1 family transposase	30.5552	21.4221	0.701095	-0.512318	0	0	0	0
PCC7418_1176	H1176	Uma2 family endonuclease	744.458	527.953	0.709178	-0.49578	0	0	0	0
PCC7418_1178	H1178	helix-turn-helix domain-containing protein	963.303	1131.72	1.17483	0.232449	0	0	0	0
PCC7418_1179	H1179	helix-turn-helix domain-containing protein	23.4662	55.8555	2.38025	1.25112	1	0	0	0
PCC7418_1180	H1180	hypothetical protein	12.2921	13.8103	1.12351	0.168017	0	0	0	0
PCC7418_1181	H1181	hypothetical protein	12.0897	18.4941	1.52974	0.613283	0	0	0	0
PCC7418_1182	H1182	DUF262 domain-containing protein	2.5031	5.16931	2.06516	1.04626	1	0	0	0
PCC7418_1183	H1183	TIR domain-containing protein	17.4989	9.05396	0.517403	-0.950639	0	0	0	0
PCC7418_1184	H1184	hypothetical protein	13.4092	10.5189	0.784459	-0.35023	0	0	0	0
PCC7418_1185	H1185	hypothetical protein	47.1389	37.3824	0.793026	-0.33456	0	0	0	0
PCC7418_1186	H1186	asparagine--tRNA ligase	21.4557	43.0329	2.00566	1.00408	1	0	0	0
PCC7418_1187	H1187	DUF1825 family protein	1122.43	519.091	0.462469	-1.11257	0	0	1	0
PCC7418_1188	H1188	penicillin-binding protein 1A	43.7316	41.9979	0.960354	-0.0583612	0	0	0	0
PCC7418_1189	H1189	succinylglutamate desuccinylase/aspartoacylase family protein	29.3802	28.2204	0.960527	-0.0581025	0	0	0	0
PCC7418_1190	H1190	GTPase Era	7.29792	21.776	2.98387	1.57718	1	0	0	0
PCC7418_1192	H1192	SpoIID/LytB domain-containing protein	44.0264	71.2174	1.6176	0.693859	0	0	0	0
PCC7418_1193	H1193	global nitrogen regulator NtcA	29.7742	86.6581	2.91051	1.54127	1	0	0	0
PCC7418_1194	H1194	DUF3084 domain-containing protein	12.8263	13.5719	1.05814	0.0815239	0	0	0	0
PCC7418_1195	H1195	pre-16S rRNA-processing nuclease YqgF	46.0089	23.7496	0.516197	-0.954007	0	0	0	0
PCC7418_1196	H1196	DUF4126 domain-containing protein	2.37883	6.20201	2.60717	1.38248	1	0	0	0
PCC7418_1197	H1197	UPF0104 family protein	1.49462	4.43625	2.96814	1.56956	1	0	0	0
PCC7418_1198	H1198	ribosomal protein S18-alanine N-acetyltransferase	35.956	30.8374	0.857642	-0.221552	0	0	0	0
PCC7418_1199	H1199	ATP-dependent Clp protease ATP-binding subunit	315.689	918.517	2.90957	1.5408	1	0	0	0
PCC7418_1200	H1200	hypothetical protein	186.404	91.9869	0.49348	-1.01894	0	0	1	0
PCC7418_1201	H1201	glycosyltransferase	30.3391	19.5367	0.643945	-0.634992	0	0	0	0
PCC7418_1202	H1202	DUF547 domain-containing protein	31.3393	8.61988	0.27505	-1.86223	0	0	1	0
PCC7418_1203	H1203	rhodanese-like domain-containing protein	78.5623	54.3321	0.69158	-0.532033	0	0	0	0
PCC7418_1204	H1204	YjgP/YjgQ family permease	55.2369	51.5506	0.933264	-0.099643	0	0	0	0
PCC7418_1205	H1205	DUF1499 domain-containing protein	31.1392	50.5933	1.62475	0.700216	0	0	0	0
PCC7418_1206	H1206	HEAT repeat domain-containing protein	37.6875	141.919	3.76569	1.91291	1	0	0	0
PCC7418_1207	H1207	hypothetical protein	329.68	245.54	0.744784	-0.425105	0	0	0	0
PCC7418_1208	H1208	hypothetical protein	158.896	213.731	1.3451	0.427717	0	0	0	0
PCC7418_1209	H1209	hypothetical protein	85.5799	128.385	1.50018	0.585138	0	0	0	0
PCC7418_1210	H1210	DNA helicase PcrA	47.6557	39.3462	0.825635	-0.276424	0	0	0	0
PCC7418_1211	H1211	glycogen synthase GlgA	19.4751	69.0223	3.54413	1.82543	1	0	0	0
PCC7418_1212	H1212	translational GTPase TypA	31.6846	139.52	4.4034	2.13862	1	1	0	0
PCC7418_1213	H1213	hypothetical protein	37.1963	48.7989	1.31193	0.391687	0	0	0	0
PCC7418_1214	H1214	HEAT repeat domain-containing protein	56.036	58.7781	1.04893	0.0689251	0	0	0	0
PCC7418_1215	H1215	class I SAM-dependent methyltransferase	505.62	1575.83	3.11664	1.63999	1	0	0	0
PCC7418_1216	H1216	ABC transporter permease	59.0676	156.671	2.6524	1.4073	1	0	0	0
PCC7418_1217	H1217	ABC transporter ATP-binding protein	29.6691	137.631	4.63886	2.21377	1	1	0	0
PCC7418_1218	H1218	helix-turn-helix domain-containing protein	1.88397	6.18274	3.28177	1.71447	1	0	0	0
PCC7418_1219	H1219	molybdenum-pterin-binding domain-containing protein	7.39646	3.40597	0.460487	-1.11877	0	0	1	0
PCC7418_1220	H1220	dinitrogenase iron-molybdenum cofactor biosynthesis protein	1.77094	6.45504	3.64499	1.86591	1	0	0	0
PCC7418_1221	H1221	LL-diaminopimelate aminotransferase	24.7044	103.287	4.18092	2.06382	1	1	0	0
PCC7418_1222	H1222	thioredoxin	121.317	233.21	1.92233	0.942853	0	0	0	0
PCC7418_1223	H1223	PspA/IM30 family protein	194.19	320.408	1.64997	0.722444	0	0	0	0
PCC7418_1224	H1224	type II toxin-antitoxin system CcdA family antitoxin	41.9405	66.6946	1.59022	0.669226	0	0	0	0
PCC7418_1225	H1225	type II toxin-antitoxin system PemK/MazF family toxin	17.7962	49.1204	2.76017	1.46476	1	0	0	0
PCC7418_1226	H1226	sodium:solute symporter	5.74127	26.6952	4.6497	2.21714	1	1	0	0
PCC7418_1227	H1227	hypothetical protein	23.4602	132.027	5.62769	2.49254	1	1	0	0
PCC7418_1228	H1228	hypothetical protein	98.7548	113.861	1.15297	0.205353	0	0	0	0
PCC7418_1229	H1229	DUF563 domain-containing protein	6.95308	14.9573	2.15118	1.10513	1	0	0	0
PCC7418_1230	H1230	tetratricopeptide repeat protein	9.40874	30.4632	3.23776	1.69499	1	0	0	0
PCC7418_1231	H1231	tetratricopeptide repeat protein	6.12858	12.1383	1.9806	0.98594	0	0	0	0
PCC7418_1232	H1232	hypothetical protein	19.3063	24.5105	1.26956	0.344324	0	0	0	0
PCC7418_1233	H1233	tetratricopeptide repeat protein	47.115	18.3733	0.389968	-1.35857	0	0	1	0
PCC7418_1234	H1234	sulfotransferase	71.9509	25.5002	0.354412	-1.4965	0	0	1	0
PCC7418_1235	H1235	hypothetical protein	26.5356	11.7601	0.443184	-1.17402	0	0	1	0
PCC7418_1236	H1236	hypothetical protein	32.4322	15.342	0.47305	-1.07994	0	0	1	0
PCC7418_1237	H1237	tRNA delta(2)-isopentenylpyrophosphate transferase	38.8324	20.1963	0.520088	-0.943173	0	0	0	0
PCC7418_1238	H1238	glycosyltransferase	16.6698	15.2184	0.912932	-0.131421	0	0	0	0
PCC7418_1239	H1239	CHAT domain-containing protein	26.2717	39.5868	1.50682	0.59151	0	0	0	0
PCC7418_1240	H1240	methionine gamma-lyase family protein	4.81173	29.1319	6.05434	2.59797	1	1	0	0
PCC7418_1242	H1242	acyl-CoA desaturase	43.8247	382.06	8.71791	3.12398	1	1	0	0
PCC7418_1243	H1243	50S ribosomal protein L9	298.433	491.394	1.64658	0.719476	0	0	0	0
PCC7418_1244	H1244	porphobilinogen synthase	64.6864	261.182	4.03766	2.01352	1	1	0	0
PCC7418_1247	H1247	nucleotidyltransferase	21.3634	45.8687	2.14707	1.10237	1	0	0	0
PCC7418_1248	H1248	ATP-dependent sacrificial sulfur transferase LarE	7.91604	37.403	4.72496	2.2403	1	1	0	0
PCC7418_1249	H1249	ABC transporter permease	18.7347	40.7462	2.1749	1.12095	1	0	0	0
PCC7418_1250	H1250	excinuclease ABC subunit UvrC	12.5676	21.0447	1.67451	0.74374	0	0	0	0
PCC7418_1251	H1251	tetratricopeptide repeat protein	67.2894	149.141	2.21642	1.14823	1	0	0	0
PCC7418_1252	H1252	FIST C-terminal domain-containing protein	39.6048	159.977	4.03932	2.01411	1	1	0	0
PCC7418_1253	H1253	hypothetical protein	113.57	209.028	1.84052	0.880111	0	0	0	0
PCC7418_1254	H1254	hypothetical protein	41.2133	49.9057	1.21091	0.276093	0	0	0	0
PCC7418_1255	H1255	hypothetical protein	50.2974	79.6631	1.58384	0.663428	0	0	0	0
PCC7418_1256	H1256	hypothetical protein	42.2187	58.1302	1.37688	0.461407	0	0	0	0
PCC7418_1257	H1257	16S rRNA (guanine(966)-N(2))-methyltransferase RsmD	28.4401	42.5179	1.495	0.580144	0	0	0	0
PCC7418_1258	H1258	glycosyltransferase	18.1636	13.9461	0.767804	-0.38119	0	0	0	0
PCC7418_1259	H1259	glycosyltransferase family 2 protein	7.19559	5.61893	0.780885	-0.356818	0	0	0	0
PCC7418_1260	H1260	DUF4870 domain-containing protein	30.1899	22.492	0.745018	-0.424653	0	0	0	0
PCC7418_1261	H1261	DUF697 domain-containing protein	17.3409	15.0084	0.865491	-0.208409	0	0	0	0
PCC7418_1262	H1262	DUF3146 family protein	7.22142	25.065	3.47093	1.79532	1	0	0	0
PCC7418_1263	H1263	IS200/IS605 family element transposase accessory protein TnpB	886.594	138.361	0.156059	-2.67984	0	0	1	1
PCC7418_1264	H1264	glutamate synthase large subunit	33.3669	130.097	3.89898	1.9631	1	0	0	0
PCC7418_1265	H1265	glutamate synthase small subunit	12.7694	142.611	11.1681	3.48132	1	1	0	0
PCC7418_1266	H1266	polysaccharide pyruvyl transferase CsaB	9.45157	26.2229	2.77445	1.4722	1	0	0	0
PCC7418_1267	H1267	methyltransferase domain-containing protein	3.11543	37.1515	11.925	3.57592	1	1	0	0
PCC7418_1268	H1268	HAD family phosphatase	8.60424	32.4209	3.76801	1.9138	1	0	0	0
PCC7418_1269	H1269	ATP-dependent helicase	10.9606	14.866	1.35632	0.4397	0	0	0	0
PCC7418_1270	H1270	CHAT domain-containing protein	16.9724	17.4055	1.02552	0.03635	0	0	0	0
PCC7418_1271	H1271	hypothetical protein	124.323	352.698	2.83695	1.50434	1	0	0	0
PCC7418_1272	H1272	Uma2 family endonuclease	95.3922	60.4324	0.633515	-0.65855	0	0	0	0
PCC7418_1273	H1273	hypothetical protein	12.0197	28.0187	2.33107	1.22099	1	0	0	0
PCC7418_1274	H1274	DUF697 domain-containing protein	198.51	138.062	0.695493	-0.523893	0	0	0	0
PCC7418_1275	H1275	hydrogenase nickel incorporation protein HypB	31.0894	131.868	4.24158	2.0846	1	1	0	0
PCC7418_1276	H1276	hydrogenase maturation nickel metallochaperone HypA	96.925	199.607	2.05939	1.04222	1	0	0	0
PCC7418_1277	H1277	hydrogenase maturation protease	24.3649	29.7586	1.22137	0.288503	0	0	0	0
PCC7418_1278	H1278	ArsA family ATPase	22.4379	76.7901	3.42234	1.77498	1	0	0	0
PCC7418_1280	H1280	hypothetical protein	11.8828	24.1639	2.03352	1.02398	1	0	0	0
PCC7418_1281	H1281	hypothetical protein	28.1709	47.6682	1.69211	0.758819	0	0	0	0
PCC7418_1282	H1282	hypothetical protein	663.024	102.613	0.154764	-2.69185	0	0	1	1
PCC7418_1283	H1283	type II toxin-antitoxin system RelE/ParE family toxin	359.375	73.229	0.203768	-2.295	0	0	1	1
PCC7418_1284	H1284	UPF0175 family protein	55.1849	37.6206	0.681719	-0.55275	0	0	0	0
PCC7418_1285	H1285	hypothetical protein	39.479	18.1569	0.459912	-1.12057	0	0	1	0
PCC7418_1286	H1286	transposase	114.696	58.8126	0.512771	-0.963614	0	0	0	0
PCC7418_1287	H1287	DUF3368 domain-containing protein	44.1345	23.8863	0.541215	-0.885727	0	0	0	0
PCC7418_1288	H1288	type II toxin-antitoxin system VapC family toxin	91.0086	34.9022	0.383505	-1.38268	0	0	1	0
PCC7418_1289	H1289	AbrB/MazE/SpoVT family DNA-binding domain-containing protein	138.33	43.0842	0.311458	-1.68289	0	0	1	0
PCC7418_1290	H1290	IS200/IS605 family element transposase accessory protein TnpB	31.6529	24.4418	0.772182	-0.372988	0	0	0	0
PCC7418_1291	H1291	IS200/IS605 family transposase	39.5723	56.6465	1.43147	0.517495	0	0	0	0
PCC7418_1292	H1292	hypothetical protein	22.0078	115.778	5.26076	2.39527	1	1	0	0
PCC7418_1293	H1293	prepilin-type N-terminal cleavage/methylation domain-containing protein	108.544	575.818	5.30493	2.40733	1	1	0	0
PCC7418_1294	H1294	prepilin-type N-terminal cleavage/methylation domain-containing protein	9156.55	35951.8	3.92635	1.97319	1	0	0	0
PCC7418_1295	H1295	hypothetical protein	151.861	84.7269	0.557924	-0.84186	0	0	0	0
PCC7418_1296	H1296	methyltransferase domain-containing protein	274.473	59.4863	0.216729	-2.20603	0	0	1	1
PCC7418_1297	H1297	sulfotransferase domain-containing protein	168.365	31.3714	0.18633	-2.42407	0	0	1	1
PCC7418_1298	H1298	tetratricopeptide repeat protein	1261.93	1051.65	0.833365	-0.26298	0	0	0	0
PCC7418_1299	H1299	hypothetical protein	28.1733	18.7885	0.66689	-0.58448	0	0	0	0
PCC7418_1300	H1300	O-antigen ligase family protein	12.5377	66.4786	5.30229	2.40662	1	1	0	0
PCC7418_1302	H1302	hypothetical protein	4531.11	1034.04	0.228209	-2.13157	0	0	1	1
PCC7418_1303	H1303	hypothetical protein	551.487	313.793	0.568994	-0.813514	0	0	0	0
PCC7418_1304	H1304	hypothetical protein	773.466	369.92	0.478262	-1.06413	0	0	1	0
PCC7418_1305	H1305	type II toxin-antitoxin system MqsA family antitoxin	135.735	112.895	0.831732	-0.26581	0	0	0	0
PCC7418_1306	H1306	DUF4258 domain-containing protein	159.899	100.982	0.631537	-0.663062	0	0	0	0
PCC7418_1307	H1307	hypothetical protein	810.894	352.176	0.434306	-1.20322	0	0	1	0
PCC7418_1308	H1308	hypothetical protein	1007.43	366.499	0.363796	-1.4588	0	0	1	0
PCC7418_1310	H1310	type II toxin-antitoxin system HicA family toxin	208.917	129.84	0.621495	-0.686186	0	0	0	0
PCC7418_1311	H1311	type II toxin-antitoxin system HicB family antitoxin	326.476	198.742	0.608751	-0.716075	0	0	0	0
PCC7418_1312	H1312	hypothetical protein	490.025	301.876	0.616042	-0.698899	0	0	0	0
PCC7418_1313	H1313	hypothetical protein	594.882	310.768	0.522402	-0.936768	0	0	0	0
PCC7418_1314	H1314	Rpn family recombination-promoting nuclease/putative transposase	212.794	25.8716	0.121581	-3.04001	0	0	1	1
PCC7418_1315	H1315	hypothetical protein	138.621	62.9719	0.454274	-1.13836	0	0	1	0
PCC7418_1316	H1316	type II toxin-antitoxin system PemK/MazF family toxin	58.7727	35.4124	0.602531	-0.730892	0	0	0	0
PCC7418_1317	H1317	type II toxin-antitoxin system VapC family toxin	53.544	40.8235	0.762429	-0.391325	0	0	0	0
PCC7418_1318	H1318	transferase hexapeptide repeat containing protein	149.664	88.559	0.591718	-0.757018	0	0	0	0
PCC7418_1319	H1319	O-antigen ligase family protein	15.454	9.82645	0.63585	-0.653242	0	0	0	0
PCC7418_1320	H1320	DNA phosphorothioation system restriction enzyme	5.13694	7.45502	1.45126	0.537303	0	0	0	0
PCC7418_1321	H1321	DUF2892 domain-containing protein	6.96917	7.66962	1.10051	0.138169	0	0	0	0
PCC7418_1322	H1322	cytochrome b6-f complex iron-sulfur subunit	12.1096	13.155	1.08633	0.119462	0	0	0	0
PCC7418_1323	H1323	dinitrogenase iron-molybdenum cofactor biosynthesis protein	3.83153	11.1782	2.91742	1.54469	1	0	0	0
PCC7418_1324	H1324	class I SAM-dependent methyltransferase	7.04052	10.9112	1.54977	0.632052	0	0	0	0
PCC7418_1325	H1325	MBL fold metallo-hydrolase	0.832088	2.74931	3.30411	1.72426	1	0	0	0
PCC7418_1326	H1326	hypothetical protein	5.3697	10.0698	1.87529	0.907117	0	0	0	0
PCC7418_1327	H1327	hypothetical protein	1.57929	6.26237	3.96529	1.98743	1	0	0	0
PCC7418_1328	H1328	CRISPR-associated endonuclease Cas1	3.9138	2.54899	0.651282	-0.618646	0	0	0	0
PCC7418_1329	H1329	CRISPR-associated endonuclease Cas2	3.76733	3.82045	1.0141	0.0201978	0	0	0	0
PCC7418_1330	H1330	type II toxin-antitoxin system VapC family toxin	19.7105	14.344	0.727735	-0.458514	0	0	0	0
PCC7418_1331	H1331	hypothetical protein	62.2265	28.7991	0.462811	-1.11151	0	0	1	0
PCC7418_1332	H1332	type III-B CRISPR-associated protein Cas10/Cmr2	15.7219	90.0579	5.72817	2.51807	1	1	0	0
PCC7418_1333	H1333	CRISPR-associated protein, Cmr3	11.7398	71.6116	6.09988	2.60878	1	1	0	0
PCC7418_1334	H1334	type III-B CRISPR module RAMP protein Cmr4	9.53463	53.8425	5.64705	2.4975	1	1	0	0
PCC7418_1335	H1335	hypothetical protein	10.2989	56.0471	5.44204	2.44415	1	1	0	0
PCC7418_1336	H1336	hypothetical protein	11.5019	34.2641	2.97898	1.57482	1	0	0	0
PCC7418_1337	H1337	putative CRISPR-associated protein	3.52024	5.09413	1.4471	0.533162	0	0	0	0
PCC7418_1338	H1338	TIGR02221 family CRISPR-associated protein	22.9773	21.9011	0.953163	-0.0692049	0	0	0	0
PCC7418_1339	H1339	phosphotransferase	3.74378	5.03009	1.34359	0.426089	0	0	0	0
PCC7418_1340	H1340	hypothetical protein	8.49886	6.60103	0.776696	-0.364577	0	0	0	0
PCC7418_1341	H1341	hypothetical protein	2.90302	3.89556	1.3419	0.424274	0	0	0	0
PCC7418_1342	H1342	WYL domain-containing protein	7.55701	8.04251	1.06425	0.0898309	0	0	0	0
PCC7418_1343	H1343	hypothetical protein	1052.2	586.985	0.557864	-0.842015	0	0	0	0
PCC7418_1344	H1344	aldo/keto reductase	30.9625	30.2973	0.978518	-0.0313302	0	0	0	0
PCC7418_1345	H1345	ferrochelatase	21.7046	113.666	5.23694	2.38872	1	1	0	0
PCC7418_1346	H1346	heavy-metal-associated domain-containing protein	48.6281	158.562	3.26072	1.70519	1	0	0	0
PCC7418_1347	H1347	gamma-glutamylcyclotransferase	26.0335	118.347	4.54596	2.18459	1	1	0	0
PCC7418_1348	H1348	acyl-CoA thioesterase	29.1652	127.379	4.3675	2.12681	1	1	0	0
PCC7418_1349	H1349	hypothetical protein	1022.47	706.357	0.690831	-0.533595	0	0	0	0
PCC7418_1350	H1350	MoaD/ThiS family protein	71.0282	218.29	3.07328	1.61978	1	0	0	0
PCC7418_1352	H1352	hypothetical protein	11329.3	492.686	0.0434876	-4.52325	0	0	1	1
PCC7418_1353	H1353	hypothetical protein	115.881	106.879	0.922317	-0.116666	0	0	0	0
PCC7418_1354	H1354	O-antigen ligase family protein	6.24014	18.5899	2.97908	1.57487	1	0	0	0
PCC7418_1355	H1355	response regulator transcription factor	77.2344	214.561	2.77804	1.47407	1	0	0	0
PCC7418_1356	H1356	ferredoxin-like protein	48.0871	145.428	3.02426	1.59658	1	0	0	0
PCC7418_1357	H1357	co-chaperone GroES	457.674	2261.84	4.94202	2.3051	1	1	0	0
PCC7418_1358	H1358	chaperonin GroEL	292.294	1324.05	4.52986	2.17947	1	1	0	0
PCC7418_1359	H1359	TIGR02450 family Trp-rich protein	5.92823	27.3127	4.60724	2.2039	1	1	0	0
PCC7418_1360	H1360	SMC-Scp complex subunit ScpB	5.2676	14.9562	2.83929	1.50553	1	0	0	0
PCC7418_1361	H1361	ammonium transporter	127.351	322.676	2.53375	1.34128	1	0	0	0
PCC7418_1362	H1362	tRNA (N6-isopentenyl adenosine(37)-C2)-methylthiotransferase MiaB	41.5179	133.064	3.20497	1.68031	1	0	0	0
PCC7418_1363	H1363	alpha/beta hydrolase	19.9853	36.1274	1.8077	0.854156	0	0	0	0
PCC7418_1364	H1364	sucrose-phosphate phosphatase	13.252	15.7221	1.18639	0.246584	0	0	0	0
PCC7418_1365	H1365	ABC transporter ATP-binding protein	10.192	20.298	1.99156	0.993898	0	0	0	0
PCC7418_1366	H1366	MCE family protein	12.3208	23.2205	1.88467	0.914311	0	0	0	0
PCC7418_1367	H1367	hypothetical protein	3.33658	8.16648	2.44756	1.29135	1	0	0	0
PCC7418_1368	H1368	Crp/Fnr family transcriptional regulator	49.8227	45.7811	0.91888	-0.122052	0	0	0	0
PCC7418_1369	H1369	dTDP-glucose 4,6-dehydratase	37.1164	105.564	2.84412	1.50798	1	0	0	0
PCC7418_1370	H1370	DUF4332 domain-containing protein	52.0136	213.31	4.10104	2.03599	1	1	0	0
PCC7418_1371	H1371	30S ribosomal protein S10	174.152	761.566	4.373	2.12862	1	1	0	0
PCC7418_1372	H1372	elongation factor Tu	861.219	2357.07	2.7369	1.45254	1	0	0	0
PCC7418_1373	H1373	elongation factor G	264.973	1519.11	5.73306	2.51931	1	1	0	0
PCC7418_1374	H1374	30S ribosomal protein S7	201.402	1581.03	7.85011	2.97271	1	1	0	0
PCC7418_1375	H1375	30S ribosomal protein S12	645.931	1883.43	2.91584	1.54391	1	0	0	0
PCC7418_1376	H1376	iron-sulfur cluster assembly accessory protein	167.099	319.293	1.9108	0.934178	0	0	0	0
PCC7418_1377	H1377	cupin domain-containing protein	301.381	409.216	1.3578	0.441276	0	0	0	0
PCC7418_1378	H1378	YebC/PmpR family DNA-binding transcriptional regulator	8.77996	44.1239	5.02553	2.32927	1	1	0	0
PCC7418_1379	H1379	glycine cleavage system protein GcvH	141.023	517.252	3.66787	1.87494	1	0	0	0
PCC7418_1380	H1380	aminomethyl-transferring glycine dehydrogenase	86.7391	530.783	6.1193	2.61337	1	1	0	0
PCC7418_1381	H1381	GIY-YIG nuclease family protein	41.3446	25.4175	0.614772	-0.701877	0	0	0	0
PCC7418_1383	H1383	XisI protein	7.56015	7.16373	0.947564	-0.0777048	0	0	0	0
PCC7418_1384	H1384	type II toxin-antitoxin system HicB family antitoxin	69.273	44.3947	0.640866	-0.641906	0	0	0	0
PCC7418_1385	H1385	type II toxin-antitoxin system HicA family toxin	67.4352	46.2849	0.686361	-0.542961	0	0	0	0
PCC7418_1387	H1387	Spy/CpxP family protein refolding chaperone	38.2741	24.2277	0.633005	-0.659711	0	0	0	0
PCC7418_1388	H1388	hypothetical protein	4.30046	21.8637	5.08403	2.34597	1	1	0	0
PCC7418_1389	H1389	sigma-70 family RNA polymerase sigma factor	22.1357	33.3769	1.50783	0.592471	0	0	0	0
PCC7418_1390	H1390	PD-(D/E)XK nuclease family protein	11.386	9.2589	0.813182	-0.29835	0	0	0	0
PCC7418_1391	H1391	hypothetical protein	13.4996	11.4271	0.846476	-0.240458	0	0	0	0
PCC7418_1392	H1392	hypothetical protein	12.9998	15.2458	1.17277	0.229922	0	0	0	0
PCC7418_1393	H1393	NAD(P)H-quinone oxidoreductase subunit J	215.161	750.561	3.48837	1.80255	1	0	0	0
PCC7418_1394	H1394	NADH-quinone oxidoreductase subunit NuoB	192.13	740.476	3.85403	1.94637	1	0	0	0
PCC7418_1395	H1395	photosynthetic/respiratory NAD(P)H-quinone oxidoreductase subunit C	224.64	772.811	3.44022	1.7825	1	0	0	0
PCC7418_1397	H1397	methyltransferase domain-containing protein	18.2417	39.2619	2.15232	1.10589	1	0	0	0
PCC7418_1398	H1398	homogentisate phytyltransferase	30.1718	37.6087	1.24648	0.317865	0	0	0	0
PCC7418_1399	H1399	tetratricopeptide repeat protein	43.2463	43.8864	1.0148	0.0211957	0	0	0	0
PCC7418_1400	H1400	16S rRNA (cytosine(967)-C(5))-methyltransferase	13.1359	23.4429	1.78465	0.835638	0	0	0	0
PCC7418_1401	H1401	cysteine synthase A	52.5342	75.9839	1.44637	0.532436	0	0	0	0
PCC7418_1402	H1402	transposase	115.597	36.9786	0.319892	-1.64434	0	0	1	0
PCC7418_1403	H1403	IS607 family transposase	81.2882	53.626	0.659702	-0.600113	0	0	0	0
PCC7418_1404	H1404	trans-splicing intein-formed DNA polymerase III subunit alpha N-terminal partner DnaE-N	18.6989	42.2172	2.25773	1.17488	1	0	0	0
PCC7418_1405	H1405	glycosyltransferase family 39 protein	5.20518	7.04904	1.35423	0.437478	0	0	0	0
PCC7418_1406	H1406	hypothetical protein	7.95528	9.86504	1.24006	0.310412	0	0	0	0
PCC7418_1407	H1407	hypothetical protein	13.8099	11.0832	0.802553	-0.317332	0	0	0	0
PCC7418_1408	H1408	glycosyltransferase family 39 protein	11.1336	10.6574	0.95723	-0.063063	0	0	0	0
PCC7418_1409	H1409	hypothetical protein	6.0387	17.8519	2.95625	1.56377	1	0	0	0
PCC7418_1410	H1410	Coenzyme F420 hydrogenase/dehydrogenase, beta subunit C-terminal domain	7.55622	18.4325	2.43939	1.28652	1	0	0	0
PCC7418_1411	H1411	flippase-like domain-containing protein	1.48112	9.8656	6.66091	2.73572	1	1	0	0
PCC7418_1412	H1412	hypothetical protein	881.573	185.494	0.210413	-2.24871	0	0	1	1
PCC7418_1413	H1413	HEAT repeat domain-containing protein	5.43652	21.4988	3.95451	1.9835	1	0	0	0
PCC7418_1414	H1414	LysR family transcriptional regulator	9.06212	47.0602	5.19307	2.37659	1	1	0	0
PCC7418_1415	H1415	anthranilate phosphoribosyltransferase family protein	6.04705	30.0738	4.97331	2.31421	1	1	0	0
PCC7418_1416	H1416	hypothetical protein	5.3469	5.27353	0.986278	-0.0199336	0	0	0	0
PCC7418_1418	H1418	TniB family NTP-binding protein	20.2867	18.6678	0.920201	-0.119979	0	0	0	0
PCC7418_1419	H1419	TniQ family protein	3.07174	6.9033	2.24736	1.16823	1	0	0	0
PCC7418_1423	H1423	putative DNA binding domain-containing protein	15.7542	5.57102	0.353621	-1.49972	0	0	1	0
PCC7418_1425	H1425	restriction endonuclease subunit S	9.77635	8.04619	0.823026	-0.280989	0	0	0	0
PCC7418_1426	H1426	endonuclease domain-containing protein	13.1885	15.8283	1.20016	0.263222	0	0	0	0
PCC7418_1427	H1427	N-6 DNA methylase	9.01886	8.1277	0.90119	-0.150098	0	0	0	0
PCC7418_1428	H1428	DEAD/DEAH box helicase family protein	3.05565	1.60557	0.525445	-0.928389	0	0	0	0
PCC7418_1429	H1429	hypothetical protein	66.6001	26.2605	0.394302	-1.34263	0	0	1	0
PCC7418_1430	H1430	DUF3038 domain-containing protein	28.8228	120.796	4.19099	2.06729	1	1	0	0
PCC7418_1431	H1431	DUF4335 domain-containing protein	13.5769	57.381	4.22638	2.07942	1	1	0	0
PCC7418_1432	H1432	ATP-dependent DNA helicase	29.1817	34.3848	1.1783	0.236703	0	0	0	0
PCC7418_1433	H1433	prephenate/arogenate dehydrogenase	12.3613	38.1763	3.08837	1.62685	1	0	0	0
PCC7418_1434	H1434	hypothetical protein	101.433	61.3096	0.604433	-0.726345	0	0	0	0
PCC7418_1435	H1435	LlaMI family restriction endonuclease	66.4891	31.1832	0.468997	-1.09235	0	0	1	0
PCC7418_1436	H1436	DNA cytosine methyltransferase	32.527	10.942	0.336396	-1.57177	0	0	1	0
PCC7418_1437	H1437	type II toxin-antitoxin system PemK/MazF family toxin	180.89	59.6828	0.32994	-1.59972	0	0	1	0
PCC7418_1438	H1438	AbrB/MazE/SpoVT family DNA-binding domain-containing protein	239.595	76.3516	0.31867	-1.64987	0	0	1	0
PCC7418_1439	H1439	glycosyltransferase	19.7356	22.8717	1.1589	0.212761	0	0	0	0
PCC7418_1440	H1440	EAL domain-containing protein	8.33158	12.9711	1.55685	0.638634	0	0	0	0
PCC7418_1441	H1441	DUF393 domain-containing protein	19.7118	21.8918	1.1106	0.151333	0	0	0	0
PCC7418_1442	H1442	DMT family transporter	6.30821	12.0477	1.90984	0.933455	0	0	0	0
PCC7418_1443	H1443	2-succinylbenzoate--CoA ligase	7.26024	15.5327	2.13942	1.09722	1	0	0	0
PCC7418_1444	H1444	hypothetical protein	11.652	33.4557	2.87124	1.52167	1	0	0	0
PCC7418_1445	H1445	RNA-binding protein	15751.3	9012.14	0.572151	-0.805532	0	0	0	0
PCC7418_1446	H1446	hypothetical protein	3877.68	3855.43	0.994262	-0.00830192	0	0	0	0
PCC7418_1447	H1447	phosphoketolase family protein	17.4533	112.035	6.41916	2.68238	1	1	0	0
PCC7418_1448	H1448	inositol monophosphatase	90.8091	169.709	1.86886	0.902156	0	0	0	0
PCC7418_1449	H1449	BCD family MFS transporter	43.7098	92.7838	2.12272	1.08592	1	0	0	0
PCC7418_1450	H1450	HAD-IC family P-type ATPase	11.8054	16.2892	1.37981	0.464467	0	0	0	0
PCC7418_1451	H1451	ABC transporter ATP-binding protein	23.9915	39.5145	1.64702	0.719861	0	0	0	0
PCC7418_1452	H1452	alpha/beta hydrolase	19.3268	26.1454	1.35281	0.435958	0	0	0	0
PCC7418_1453	H1453	2'-5' RNA ligase family protein	9.39326	24.6006	2.61897	1.389	1	0	0	0
PCC7418_1455	H1455	signal peptide peptidase SppA	35.0089	42.0873	1.20219	0.265663	0	0	0	0
PCC7418_1456	H1456	ABC transporter permease	14.849	46.4585	3.12874	1.64558	1	0	0	0
PCC7418_1457	H1457	precorrin-6Y C5,15-methyltransferase subunit CbiT	18.8446	32.1376	1.70541	0.770116	0	0	0	0
PCC7418_1458	H1458	diguanylate cyclase	48.8158	40.8779	0.837391	-0.256027	0	0	0	0
PCC7418_1459	H1459	hypothetical protein	55.3447	74.4632	1.34544	0.428083	0	0	0	0
PCC7418_1460	H1460	flavin reductase	32.3869	43.9521	1.35709	0.440521	0	0	0	0
PCC7418_1461	H1461	phosphate-starvation-inducible PsiE family protein	12.4581	36.1132	2.89877	1.53544	1	0	0	0
PCC7418_1462	H1462	flavin reductase	29.303	134.057	4.57485	2.19373	1	1	0	0
PCC7418_1463	H1463	Mo-dependent nitrogenase C-terminal domain-containing protein	62.1005	233.407	3.75853	1.91017	1	0	0	0
PCC7418_1464	H1464	type II toxin-antitoxin system HicB family antitoxin	73.6971	76.9973	1.04478	0.0631997	0	0	0	0
PCC7418_1465	H1465	urea ABC transporter ATP-binding subunit UrtE	32.2425	91.955	2.85199	1.51197	1	0	0	0
PCC7418_1466	H1466	urea ABC transporter ATP-binding protein UrtD	17.7392	119.366	6.72895	2.75038	1	1	0	0
PCC7418_1467	H1467	urea ABC transporter permease subunit UrtC	12.189	106.796	8.76172	3.13121	1	1	0	0
PCC7418_1468	H1468	urea ABC transporter permease subunit UrtB	23.0459	136.422	5.91959	2.5655	1	1	0	0
PCC7418_1469	H1469	ABC transporter substrate-binding protein	61.3139	185.194	3.02042	1.59475	1	0	0	0
PCC7418_1470	H1470	peroxiredoxin	42.6748	56.9963	1.3356	0.417486	0	0	0	0
PCC7418_1471	H1471	glycerol kinase GlpK	35.7773	45.7033	1.27744	0.353253	0	0	0	0
PCC7418_1472	H1472	Hsp20/alpha crystallin family protein	1647.45	29.2098	0.0177304	-5.81763	0	0	1	1
PCC7418_1473	H1473	DUF3179 domain-containing protein	5.74963	2.26284	0.393562	-1.34534	0	0	1	0
PCC7418_1474	H1474	UPF0182 family protein	23.0246	23.9921	1.04202	0.0593782	0	0	0	0
PCC7418_1475	H1475	30S ribosomal protein S6	65.4568	145.1	2.21673	1.14843	1	0	0	0
PCC7418_1476	H1476	hypothetical protein	83.0756	60.8148	0.732041	-0.450003	0	0	0	0
PCC7418_1479	H1479	hypothetical protein	8.94129	15.7186	1.75798	0.813917	0	0	0	0
PCC7418_1480	H1480	DUF393 domain-containing protein	22.8232	102.862	4.50692	2.17214	1	1	0	0
PCC7418_1481	H1481	glycerol-3-phosphate 1-O-acyltransferase PlsY	253.711	243.676	0.960448	-0.0582207	0	0	0	0
PCC7418_1482	H1482	CDP-diacylglycerol--glycerol-3-phosphate 3-phosphatidyltransferase	44.3039	173.079	3.90663	1.96593	1	0	0	0
PCC7418_1483	H1483	NAD(P)H-dependent oxidoreductase	46.3517	82.3649	1.77696	0.829407	0	0	0	0
PCC7418_1484	H1484	NAD(P)/FAD-dependent oxidoreductase	3.11278	8.1297	2.61172	1.385	1	0	0	0
PCC7418_1485	H1485	hypothetical protein	7.6149	4.70523	0.617897	-0.694561	0	0	0	0
PCC7418_1486	H1486	hypothetical protein	11.7833	48.9234	4.15192	2.05378	1	1	0	0
PCC7418_1487	H1487	hypothetical protein	68.8382	65.4824	0.951251	-0.0721024	0	0	0	0
PCC7418_1488	H1488	type II toxin-antitoxin system HicB family antitoxin	287.261	118.012	0.410817	-1.28343	0	0	1	0
PCC7418_1489	H1489	pyruvate kinase	42.4129	19.7906	0.466619	-1.09968	0	0	1	0
PCC7418_1490	H1490	phosphoenolpyruvate synthase	89.1387	37.3849	0.419401	-1.2536	0	0	1	0
PCC7418_1491	H1491	phenylalanine--tRNA ligase subunit alpha	59.9616	131.786	2.19784	1.13609	1	0	0	0
PCC7418_1492	H1492	sensor domain-containing diguanylate cyclase	23.5463	45.5137	1.93294	0.950797	0	0	0	0
PCC7418_1493	H1493	class I SAM-dependent RNA methyltransferase	8.60158	58.2824	6.77578	2.76039	1	1	0	0
PCC7418_1494	H1494	ribulose-phosphate 3-epimerase	499.373	752.615	1.50712	0.591794	0	0	0	0
PCC7418_1495	H1495	S8 family serine peptidase	192.333	85.704	0.445603	-1.16617	0	0	1	0
PCC7418_1496	H1496	SWIM zinc finger family protein	13.2791	18.9191	1.42472	0.51068	0	0	0	0
PCC7418_1497	H1497	type II toxin-antitoxin system VapC family toxin	29.6406	34.8357	1.17527	0.232994	0	0	0	0
PCC7418_1498	H1498	DUF2281 domain-containing protein	106.358	80.0237	0.7524	-0.410429	0	0	0	0
PCC7418_1499	H1499	chaperonin GroEL	563.015	1232.57	2.18923	1.13043	1	0	0	0
PCC7418_1500	H1500	glycosyltransferase family 39 protein	9.24003	20.2036	2.18653	1.12864	1	0	0	0
PCC7418_1501	H1501	response regulator	33.7498	37.6483	1.11551	0.157706	0	0	0	0
PCC7418_1503	H1503	murein biosynthesis integral membrane protein MurJ	11.6202	28.3235	2.43743	1.28536	1	0	0	0
PCC7418_1504	H1504	glycosyltransferase	6.07892	18.6664	3.07068	1.61856	1	0	0	0
PCC7418_1505	H1505	class I SAM-dependent methyltransferase	12.3556	53.3818	4.32045	2.11118	1	1	0	0
PCC7418_1506	H1506	phosphoglucosamine mutase	20.7616	86.9322	4.18716	2.06597	1	1	0	0
PCC7418_1507	H1507	hypothetical protein	31.4118	150.831	4.80172	2.26355	1	1	0	0
PCC7418_1508	H1508	DUF3177 family protein	36.4919	120.026	3.28911	1.7177	1	0	0	0
PCC7418_1509	H1509	urease accessory protein UreE	7.26519	12.5256	1.72405	0.785803	0	0	0	0
PCC7418_1510	H1510	hypothetical protein	83.5348	144.722	1.73247	0.792834	0	0	0	0
PCC7418_1511	H1511	urease accessory protein UreF	114.475	87.8999	0.767854	-0.381097	0	0	0	0
PCC7418_1512	H1512	GNAT family N-acetyltransferase	18.5046	41.5923	2.24768	1.16843	1	0	0	0
PCC7418_1513	H1513	hypothetical protein	42.4242	66.094	1.55793	0.639632	0	0	0	0
PCC7418_1514	H1514	urease accessory protein UreG	2.12314	9.83572	4.63262	2.21183	1	1	0	0
PCC7418_1515	H1515	urease accessory protein UreD	17.4079	34.5704	1.9859	0.989792	0	0	0	0
PCC7418_1516	H1516	urease subunit gamma	48.0008	88.5728	1.84523	0.883804	0	0	0	0
PCC7418_1517	H1517	urease subunit beta	74.1823	101.358	1.36634	0.450319	0	0	0	0
PCC7418_1518	H1518	urease subunit alpha	13.2211	36.1208	2.73206	1.44999	1	0	0	0
PCC7418_1519	H1519	sodium:proton antiporter	31.5445	26.3634	0.835752	-0.258853	0	0	0	0
PCC7418_1520	H1520	ATP-dependent zinc protease	39.103	41.778	1.06841	0.0954632	0	0	0	0
PCC7418_1521	H1521	30S ribosomal protein S6--L-glutamate ligase	23.0881	45.3923	1.96605	0.975297	0	0	0	0
PCC7418_1522	H1522	succinylglutamate desuccinylase/aspartoacylase family protein	7.44408	23.2563	3.12414	1.64346	1	0	0	0
PCC7418_1523	H1523	photosystem I reaction center subunit PsaK	2768.65	489.599	0.176837	-2.49951	0	0	1	1
PCC7418_1524	H1524	phosphoribosylanthranilate isomerase	1.83214	4.11178	2.24425	1.16623	1	0	0	0
PCC7418_1525	H1525	serine hydroxymethyltransferase	205.26	1328.66	6.47306	2.69445	1	1	0	0
PCC7418_1526	H1526	undecaprenyl/decaprenyl-phosphate alpha-N-acetylglucosaminyl 1-phosphate transferase	107.24	508.21	4.73901	2.24458	1	1	0	0
PCC7418_1527	H1527	competence/damage-inducible protein A	23.0454	183.171	7.9483	2.99065	1	1	0	0
PCC7418_1528	H1528	hypothetical protein	37.767	207.405	5.49169	2.45725	1	1	0	0
PCC7418_1529	H1529	glutathione-disulfide reductase	56.2113	123.76	2.20169	1.13861	1	0	0	0
PCC7418_1530	H1530	cyclic nucleotide-binding domain-containing protein	18.7771	29.5891	1.57581	0.656089	0	0	0	0
PCC7418_1531	H1531	4-hydroxythreonine-4-phosphate dehydrogenase PdxA	29.6286	73.8218	2.49157	1.31705	1	0	0	0
PCC7418_1532	H1532	serine/threonine phosphatase	83.5903	113.152	1.35365	0.436859	0	0	0	0
PCC7418_1533	H1533	response regulator	141.255	93.9061	0.664801	-0.589006	0	0	0	0
PCC7418_1535	H1535	AAA family ATPase	52.0411	54.2668	1.04277	0.060417	0	0	0	0
PCC7418_1536	H1536	sigma-70 family RNA polymerase sigma factor	56.1027	52.0695	0.92811	-0.107632	0	0	0	0
PCC7418_1537	H1537	hypothetical protein	175.627	99.6515	0.567402	-0.817556	0	0	0	0
PCC7418_1538	H1538	gamma-glutamylcyclotransferase	68.3653	65.963	0.964861	-0.0516071	0	0	0	0
PCC7418_1539	H1539	phosphoribulokinase	55.2448	44.2438	0.800867	-0.320365	0	0	0	0
PCC7418_1540	H1540	tRNA dihydrouridine synthase DusB	34.4587	28.5374	0.828164	-0.272012	0	0	0	0
PCC7418_1541	H1541	SulP family inorganic anion transporter	8.44718	25.2774	2.99241	1.58131	1	0	0	0
PCC7418_1542	H1542	universal stress protein	2.65632	16.8426	6.34055	2.66461	1	1	0	0
PCC7418_1543	H1543	SulP family inorganic anion transporter	3.95592	18.5576	4.69111	2.22993	1	1	0	0
PCC7418_1544	H1544	DUF29 domain-containing protein	5.86281	5.57798	0.951417	-0.0718496	0	0	0	0
PCC7418_1545	H1545	DUF29 domain-containing protein	11.9496	9.35167	0.782595	-0.353663	0	0	0	0
PCC7418_1546	H1546	DUF4330 domain-containing protein	14.6042	60.8307	4.16529	2.05842	1	1	0	0
PCC7418_1547	H1547	alpha/beta hydrolase	26.9946	39.8653	1.47678	0.562459	0	0	0	0
PCC7418_1548	H1548	hypothetical protein	20.197	47.4006	2.34692	1.23077	1	0	0	0
PCC7418_1549	H1549	sugar transferase	757.712	681.048	0.898821	-0.153894	0	0	0	0
PCC7418_1550	H1550	peroxiredoxin	164.839	1010.08	6.12765	2.61534	1	1	0	0
PCC7418_1551	H1551	pyrroline-5-carboxylate reductase	90.7277	225.748	2.48819	1.3151	1	0	0	0
PCC7418_1552	H1552	cell division protein SepF	393.988	465.559	1.18166	0.240814	0	0	0	0
PCC7418_1553	H1553	YggS family pyridoxal phosphate-dependent enzyme	7.29656	54.1219	7.41746	2.89092	1	1	0	0
PCC7418_1554	H1554	PipX family protein	141.426	189.802	1.34206	0.424444	0	0	0	0
PCC7418_1556	H1556	SDR family NAD(P)-dependent oxidoreductase	16.4118	39.5947	2.41258	1.27057	1	0	0	0
PCC7418_1557	H1557	SDR family NAD(P)-dependent oxidoreductase	15.8147	45.5115	2.87779	1.52496	1	0	0	0
PCC7418_1558	H1558	C-3',4' desaturase CrtD	17.8601	14.5578	0.815104	-0.294944	0	0	0	0
PCC7418_1559	H1559	hypothetical protein	10.6985	8.14804	0.761603	-0.39289	0	0	0	0
PCC7418_1560	H1560	site-specific DNA-methyltransferase	18.9215	11.1817	0.590955	-0.75888	0	0	0	0
PCC7418_1561	H1561	molybdopterin molybdotransferase MoeA	10.744	19.2629	1.79291	0.842302	0	0	0	0
PCC7418_1562	H1562	deoxyribodipyrimidine photo-lyase	13.6705	18.1068	1.32452	0.405469	0	0	0	0
PCC7418_1563	H1563	iron uptake porin	321.648	871.723	2.71018	1.43839	1	0	0	0
PCC7418_1564	H1564	SDR family oxidoreductase	33.3037	36.5866	1.09858	0.135635	0	0	0	0
PCC7418_1565	H1565	LOG family protein	26.6807	15.813	0.592675	-0.754687	0	0	0	0
PCC7418_1566	H1566	hypothetical protein	17.378	101.291	5.82871	2.54318	1	1	0	0
PCC7418_1567	H1567	DUF924 domain-containing protein	4.47615	42.0383	9.39162	3.23137	1	1	0	0
PCC7418_1568	H1568	NAD(P)H-quinone oxidoreductase subunit L	1006.87	544.955	0.541239	-0.885663	0	0	0	0
PCC7418_1569	H1569	DUF3007 family protein	574.571	448.043	0.779787	-0.358848	0	0	0	0
PCC7418_1570	H1570	tryptophan synthase subunit alpha	32.028	179.193	5.59488	2.48411	1	1	0	0
PCC7418_1571	H1571	aldose 1-epimerase	22.6502	132.53	5.85117	2.54872	1	1	0	0
PCC7418_1573	H1573	homoserine dehydrogenase	91.7374	165.063	1.7993	0.847437	0	0	0	0
PCC7418_1574	H1574	bifunctional DNA primase/polymerase	2.9618	8.21409	2.77334	1.47162	1	0	0	0
PCC7418_1575	H1575	CCA tRNA nucleotidyltransferase	9.78826	24.7273	2.52622	1.33698	1	0	0	0
PCC7418_1576	H1576	Ycf34 family protein	206.75	212.618	1.02838	0.0403705	0	0	0	0
PCC7418_1577	H1577	DMT family transporter	60.3041	75.7325	1.25584	0.328655	0	0	0	0
PCC7418_1578	H1578	hypothetical protein	27.3517	35.3723	1.29324	0.37099	0	0	0	0
PCC7418_1579	H1579	site-2 protease family protein	50.7505	55.1051	1.0858	0.118764	0	0	0	0
PCC7418_1580	H1580	SsrA-binding protein SmpB	69.4589	66.9243	0.963509	-0.05363	0	0	0	0
PCC7418_1581	H1581	peptidoglycan editing factor PgeF	25.9626	28.4626	1.09629	0.132634	0	0	0	0
PCC7418_1582	H1582	cytochrome c-550	1643.39	1959.39	1.19229	0.253733	0	0	0	0
PCC7418_1583	H1583	Na+/H+ antiporter	10.277	29.7896	2.89866	1.53539	1	0	0	0
PCC7418_1584	H1584	hypothetical protein	5.5676	18.2332	3.27487	1.71144	1	0	0	0
PCC7418_1585	H1585	diguanylate cyclase	30.9921	20.9894	0.677249	-0.562243	0	0	0	0
PCC7418_1586	H1586	FGGY-family carbohydrate kinase	15.4393	28.9129	1.87268	0.905104	0	0	0	0
PCC7418_1587	H1587	site-specific DNA-methyltransferase	21.5373	33.0452	1.53432	0.617604	0	0	0	0
PCC7418_1588	H1588	hypothetical protein	58.0746	49.0493	0.844592	-0.243674	0	0	0	0
PCC7418_1589	H1589	glutamate synthase large subunit	52.182	254.188	4.87119	2.28427	1	1	0	0
PCC7418_1590	H1590	sedoheptulose 7-phosphate cyclase	8.9605	15.4168	1.72053	0.782855	0	0	0	0
PCC7418_1591	H1591	MFS transporter	5.67392	9.52563	1.67884	0.747469	0	0	0	0
PCC7418_1592	H1592	carotenoid oxygenase family protein	29.6409	24.0342	0.810846	-0.3025	0	0	0	0
PCC7418_1593	H1593	CBS domain-containing protein	12.2221	17.9332	1.46727	0.553138	0	0	0	0
PCC7418_1594	H1594	EAL domain-containing response regulator	23.4068	21.0382	0.898807	-0.153917	0	0	0	0
PCC7418_1595	H1595	response regulator	63.6805	49.1039	0.771099	-0.375012	0	0	0	0
PCC7418_1596	H1596	response regulator	93.7605	41.8836	0.446708	-1.16259	0	0	1	0
PCC7418_1597	H1597	chloride channel protein	3.92025	12.9434	3.30167	1.72319	1	0	0	0
PCC7418_1600	H1600	transposase	558.668	130.636	0.233835	-2.09643	0	0	1	1
PCC7418_1601	H1601	septum site-determining protein MinC	9.67163	38.2493	3.95479	1.9836	1	0	0	0
PCC7418_1602	H1602	septum site-determining protein MinD	7.60882	31.0522	4.08107	2.02895	1	1	0	0
PCC7418_1603	H1603	cell division topological specificity factor MinE	21.075	46.2368	2.19392	1.13351	1	0	0	0
PCC7418_1604	H1604	ergothioneine biosynthesis protein EgtC	6.21754	35.6017	5.72601	2.51753	1	1	0	0
PCC7418_1605	H1605	ergothioneine biosynthesis protein EgtB	4.54472	55.1272	12.1299	3.6005	1	1	0	0
PCC7418_1607	H1607	N(2)-fixation sustaining protein CowN	60.0592	93.1763	1.55141	0.633578	0	0	0	0
PCC7418_1608	H1608	D-alanyl-D-alanine carboxypeptidase/D-alanyl-D-alanine-endopeptidase	13.9774	7.70718	0.551404	-0.858818	0	0	0	0
PCC7418_1609	H1609	ABC transporter ATP-binding protein	22.3027	34.0373	1.52615	0.609896	0	0	0	0
PCC7418_1610	H1610	heterocyst frequency control protein PatD	167.93	146.314	0.87128	-0.198792	0	0	0	0
PCC7418_1611	H1611	bifunctional (p)ppGpp synthetase/guanosine-3',5'-bis(diphosphate) 3'-pyrophosphohydrolase	12.0073	79.5758	6.62731	2.72842	1	1	0	0
PCC7418_1612	H1612	2-carboxy-1,4-naphthoquinone phytyltransferase	37.5683	34.0283	0.905769	-0.142785	0	0	0	0
PCC7418_1613	H1613	isochorismate synthase	30.4811	18.5881	0.609824	-0.713534	0	0	0	0
PCC7418_1614	H1614	hypothetical protein	42.0322	29.4142	0.699801	-0.514984	0	0	0	0
PCC7418_1616	H1616	Uma2 family endonuclease	18.4625	21.8676	1.18443	0.244198	0	0	0	0
PCC7418_1617	H1617	Uma2 family endonuclease	13.7663	22.4503	1.63082	0.705596	0	0	0	0
PCC7418_1618	H1618	sulfate adenylyltransferase	62.0309	204.856	3.30248	1.72355	1	0	0	0
PCC7418_1619	H1619	Uma2 family endonuclease	6.96655	4.1478	0.595388	-0.748097	0	0	0	0
PCC7418_1620	H1620	trypsin-like peptidase domain-containing protein	2.7108	2.05339	0.757486	-0.40071	0	0	0	0
PCC7418_1621	H1621	BLUF domain-containing protein	14.6648	52.5354	3.58242	1.84093	1	0	0	0
PCC7418_1622	H1622	FAD-binding oxidoreductase	5.05953	24.5666	4.85551	2.27962	1	1	0	0
PCC7418_1623	H1623	hypothetical protein	13.4607	17.3887	1.29182	0.3694	0	0	0	0
PCC7418_1624	H1624	zinc ribbon domain-containing protein	54.0986	139.876	2.58558	1.37049	1	0	0	0
PCC7418_1625	H1625	acetamidase/formamidase family protein	32.6843	112.463	3.44089	1.78278	1	0	0	0
PCC7418_1626	H1626	class I SAM-dependent methyltransferase	24.4989	35.4828	1.44834	0.534399	0	0	0	0
PCC7418_1627	H1627	ornithine carbamoyltransferase	21.4902	28.9811	1.34858	0.431438	0	0	0	0
PCC7418_1628	H1628	GuaB3 family IMP dehydrogenase-related protein	72.3116	187.334	2.59066	1.37332	1	0	0	0
PCC7418_1629	H1629	TldD/PmbA family protein	21.8761	52.8113	2.41411	1.27149	1	0	0	0
PCC7418_1631	H1631	hypothetical protein	7.46886	2.69905	0.361374	-1.46844	0	0	1	0
PCC7418_1634	H1634	ABC transporter substrate-binding protein	80.2177	167.313	2.08573	1.06055	1	0	0	0
PCC7418_1635	H1635	DUF2555 domain-containing protein	4288.3	1451.96	0.338587	-1.5624	0	0	1	0
PCC7418_1636	H1636	bifunctional phosphopantothenoylcysteine decarboxylase/phosphopantothenate--cysteine ligase CoaBC	659.853	264.787	0.401282	-1.31731	0	0	1	0
PCC7418_1637	H1637	hypothetical protein	74.2694	63.2767	0.851989	-0.231094	0	0	0	0
PCC7418_1639	H1639	ABC transporter permease	7.88196	16.5664	2.10181	1.07163	1	0	0	0
PCC7418_1640	H1640	excinuclease ABC subunit UvrB	6.78084	15.0311	2.2167	1.14841	1	0	0	0
PCC7418_1641	H1641	WbuC family cupin fold metalloprotein	28.6374	24.3612	0.850678	-0.233315	0	0	0	0
PCC7418_1642	H1642	DUF3531 family protein	15.1141	105.307	6.96744	2.80063	1	1	0	0
PCC7418_1643	H1643	NAD(P)H-quinone oxidoreductase subunit 4	28.9282	485.026	16.7665	4.06751	1	1	0	0
PCC7418_1644	H1644	cobalt ECF transporter T component CbiQ	18.4499	38.1887	2.06986	1.04953	1	0	0	0
PCC7418_1645	H1645	ABC transporter ATP-binding protein	24.4303	36.9417	1.51213	0.596579	0	0	0	0
PCC7418_1646	H1646	ATP-binding cassette domain-containing protein	7.93797	22.3512	2.81573	1.49351	1	0	0	0
PCC7418_1647	H1647	Na+/solute symporter	7.18837	22.4745	3.1265	1.64455	1	0	0	0
PCC7418_1648	H1648	patatin-like phospholipase family protein	14.1921	27.4512	1.93426	0.951783	0	0	0	0
PCC7418_1649	H1649	mechanosensitive ion channel family protein	19.2451	12.065	0.626913	-0.673663	0	0	0	0
PCC7418_1650	H1650	hypothetical protein	35.7297	12.2239	0.342121	-1.54742	0	0	1	0
PCC7418_1652	H1652	ATP phosphoribosyltransferase regulatory subunit	36.0857	103.51	2.86845	1.52027	1	0	0	0
PCC7418_1653	H1653	undecaprenyldiphospho-muramoylpentapeptide beta-N-acetylglucosaminyltransferase	40.5523	71.909	1.77324	0.82639	0	0	0	0
PCC7418_1654	H1654	acylphosphatase	19.0349	38.3034	2.01227	1.00882	1	0	0	0
PCC7418_1655	H1655	DUF4253 domain-containing protein	4.44481	4.38256	0.985995	-0.0203484	0	0	0	0
PCC7418_1656	H1656	HNH endonuclease	39.4017	16.8643	0.428009	-1.22429	0	0	1	0
PCC7418_1657	H1657	DUF2283 domain-containing protein	7.54309	8.53302	1.13124	0.1779	0	0	0	0
PCC7418_1659	H1659	tRNA uridine-5-carboxymethylaminomethyl(34) synthesis enzyme MnmG	25.4943	56.8471	2.2298	1.15691	1	0	0	0
PCC7418_1660	H1660	endolytic transglycosylase MltG	4.66074	3.35601	0.720059	-0.473812	0	0	0	0
PCC7418_1661	H1661	BMC domain-containing protein	12.8343	30.4223	2.3704	1.24513	1	0	0	0
PCC7418_1662	H1662	hypothetical protein	34.9718	52.1938	1.49245	0.577684	0	0	0	0
PCC7418_1663	H1663	ribbon-helix-helix protein, CopG family	15.2875	11.5083	0.752791	-0.409678	0	0	0	0
PCC7418_1664	H1664	UvrD-helicase domain-containing protein	13.7255	8.32997	0.606896	-0.720479	0	0	0	0
PCC7418_1665	H1665	valine--pyruvate transaminase	72.6574	105.925	1.45787	0.543862	0	0	0	0
PCC7418_1666	H1666	glutamine--fructose-6-phosphate transaminase (isomerizing)	4.77424	15.2856	3.20168	1.67883	1	0	0	0
PCC7418_1667	H1667	type II toxin-antitoxin system RelE/ParE family toxin	5.12835	12.6868	2.47385	1.30676	1	0	0	0
PCC7418_1668	H1668	DUF1998 domain-containing protein	7.7723	10.2919	1.32418	0.405094	0	0	0	0
PCC7418_1669	H1669	helicase	8.80161	9.82574	1.11636	0.158799	0	0	0	0
PCC7418_1670	H1670	hypothetical protein	152.978	84.4424	0.551992	-0.857281	0	0	0	0
PCC7418_1671	H1671	hypothetical protein	419.92	178.477	0.425026	-1.23438	0	0	1	0
PCC7418_1674	H1674	UPF0175 family protein	10.9631	8.79816	0.802523	-0.317386	0	0	0	0
PCC7418_1675	H1675	nucleotidyltransferase domain-containing protein	17.0016	9.18477	0.540229	-0.888356	0	0	0	0
PCC7418_1677	H1677	hypothetical protein	61.1658	24.2626	0.396669	-1.33399	0	0	1	0
PCC7418_1680	H1680	hypothetical protein	26.6491	18.1384	0.680639	-0.555039	0	0	0	0
PCC7418_1681	H1681	Fe(2+) transporter permease subunit FeoB	10.9289	33.8911	3.10104	1.63275	1	0	0	0
PCC7418_1682	H1682	ferrous iron transport protein A	25.3754	62.7651	2.47346	1.30653	1	0	0	0
PCC7418_1683	H1683	non-heme ferritin	414.456	580.629	1.40094	0.486399	0	0	0	0
PCC7418_1684	H1684	NADH-quinone oxidoreductase subunit NuoK	1056.12	1672.96	1.58406	0.663626	0	0	0	0
PCC7418_1685	H1685	NADH-quinone oxidoreductase subunit J	112.7	524.366	4.65275	2.21808	1	1	0	0
PCC7418_1686	H1686	NAD(P)H-quinone oxidoreductase subunit I	520.488	1226.36	2.35618	1.23645	1	0	0	0
PCC7418_1687	H1687	NADH-quinone oxidoreductase subunit NuoH	173.508	932.447	5.37408	2.42602	1	1	0	0
PCC7418_1688	H1688	citrate synthase	38.231	122.773	3.21135	1.68318	1	0	0	0
PCC7418_1689	H1689	phosphatidate cytidylyltransferase	47.487	91.1897	1.92031	0.941339	0	0	0	0
PCC7418_1690	H1690	efflux RND transporter periplasmic adaptor subunit	53.7227	14.4935	0.269784	-1.89013	0	0	1	0
PCC7418_1691	H1691	hypothetical protein	3.10099	6.32963	2.04116	1.02939	1	0	0	0
PCC7418_1692	H1692	hypothetical protein	3.58997	4.78357	1.33248	0.414115	0	0	0	0
PCC7418_1693	H1693	FAD-dependent hydroxylase	35.1685	101.17	2.8767	1.52442	1	0	0	0
PCC7418_1695	H1695	M61 family metallopeptidase	9.08215	63.277	6.96718	2.80058	1	1	0	0
PCC7418_1696	H1696	Uma2 family endonuclease	8.26107	22.4565	2.71835	1.44273	1	0	0	0
PCC7418_1697	H1697	type II toxin-antitoxin system HicB family antitoxin	27.6346	15.4365	0.558594	-0.840128	0	0	0	0
PCC7418_1698	H1698	type II toxin-antitoxin system HicA family toxin	29.9441	16.3075	0.544598	-0.876736	0	0	0	0
PCC7418_1699	H1699	addiction module protein	17.7783	8.99092	0.505723	-0.98358	0	0	0	0
PCC7418_1700	H1700	hypothetical protein	1.22837	1.16572	0.948996	-0.0755266	0	0	0	0
PCC7418_1701	H1701	DUF4935 domain-containing protein	0.498456	0.444548	0.891849	-0.165129	0	0	0	0
PCC7418_1702	H1702	type II toxin-antitoxin system HicB family antitoxin	95.3498	52.0824	0.546224	-0.872434	0	0	0	0
PCC7418_1703	H1703	type II toxin-antitoxin system HicA family toxin	65.5533	39.7836	0.60689	-0.720492	0	0	0	0
PCC7418_1706	H1706	magnesium-protoporphyrin IX monomethyl ester (oxidative) cyclase	82.0394	16.6582	0.203051	-2.30008	0	0	1	1
PCC7418_1707	H1707	heme oxygenase (biliverdin-producing)	140.747	18.8597	0.133997	-2.89972	0	0	1	1
PCC7418_1708	H1708	oxygen-independent coproporphyrinogen III oxidase	67.1577	8.29959	0.123584	-3.01644	0	0	1	1
PCC7418_1709	H1709	copper-translocating P-type ATPase	11.7724	77.2166	6.55914	2.71351	1	1	0	0
PCC7418_1711	H1711	multicopper oxidase family protein	23.4721	31.7876	1.35427	0.437519	0	0	0	0
PCC7418_1712	H1712	Uma2 family endonuclease	12.8572	21.6133	1.68103	0.749341	0	0	0	0
PCC7418_1713	H1713	heavy metal-responsive transcriptional regulator	31.5213	34.1617	1.08376	0.116051	0	0	0	0
PCC7418_1714	H1714	DUF411 domain-containing protein	78.58	51.54	0.655891	-0.608471	0	0	0	0
PCC7418_1715	H1715	efflux RND transporter periplasmic adaptor subunit	9.52319	64.0943	6.73034	2.75068	1	1	0	0
PCC7418_1716	H1716	FixH family protein	9.79771	70.0775	7.15244	2.83843	1	1	0	0
PCC7418_1717	H1717	efflux RND transporter permease subunit	2.9049	17.1976	5.92021	2.56565	1	1	0	0
PCC7418_1718	H1718	response regulator transcription factor	7.43831	13.901	1.86883	0.902138	0	0	0	0
PCC7418_1721	H1721	two-component sensor histidine kinase	3.9394	2.00868	0.509895	-0.971727	0	0	0	0
PCC7418_1722	H1722	hypothetical protein	16.9819	34.9228	2.05647	1.04017	1	0	0	0
PCC7418_1723	H1723	hypothetical protein	28.5581	42.3912	1.48438	0.569865	0	0	0	0
PCC7418_1724	H1724	diguanylate cyclase	9.55081	6.73799	0.705488	-0.503306	0	0	0	0
PCC7418_1725	H1725	hypothetical protein	27.058	36.46	1.34748	0.430259	0	0	0	0
PCC7418_1726	H1726	NAD(P)H-quinone oxidoreductase subunit 5	112.557	713.479	6.33882	2.66422	1	1	0	0
PCC7418_1727	H1727	NAD(P)H-quinone oxidoreductase subunit 4	105.423	716.977	6.80094	2.76573	1	1	0	0
PCC7418_1728	H1728	hypothetical protein	1581.9	217.204	0.137305	-2.86454	0	0	1	1
PCC7418_1729	H1729	TenA family protein	13.7017	22.3163	1.62872	0.70374	0	0	0	0
PCC7418_1730	H1730	glutaredoxin 3	237.342	896.449	3.77703	1.91725	1	0	0	0
PCC7418_1731	H1731	PAS domain-containing protein	5.74002	8.2313	1.43402	0.520063	0	0	0	0
PCC7418_1732	H1732	PAS domain S-box protein	6.42398	7.60998	1.18462	0.244426	0	0	0	0
PCC7418_1733	H1733	glutathione synthase	45.9662	62.9771	1.37008	0.454255	0	0	0	0
PCC7418_1734	H1734	DUF4870 domain-containing protein	37.6893	37.1363	0.985327	-0.021325	0	0	0	0
PCC7418_1735	H1735	cobalamin biosynthesis protein CobW	29.2102	192.22	6.58058	2.71821	1	1	0	0
PCC7418_1736	H1736	DUF2808 domain-containing protein	77.9113	276.601	3.5502	1.8279	1	0	0	0
PCC7418_1737	H1737	DUF1823 family protein	93.5182	81.7141	0.873778	-0.194661	0	0	0	0
PCC7418_1738	H1738	glycosyltransferase family 1 protein	39.4581	28.5619	0.723854	-0.466229	0	0	0	0
PCC7418_1739	H1739	pyridoxal phosphate-dependent aminotransferase	51.0448	59.0052	1.15595	0.209077	0	0	0	0
PCC7418_1740	H1740	hypothetical protein	1.87454	2.44637	1.30505	0.384106	0	0	0	0
PCC7418_1741	H1741	OmpA family protein	1.53008	6.92263	4.52435	2.17771	1	1	0	0
PCC7418_1742	H1742	hypothetical protein	2.59775	5.26695	2.0275	1.0197	1	0	0	0
PCC7418_1743	H1743	hypothetical protein	1.20492	4.34994	3.61014	1.85206	1	0	0	0
PCC7418_1745	H1745	isocitrate dehydrogenase	15.6462	35.6168	2.27639	1.18675	1	0	0	0
PCC7418_1746	H1746	discoidin domain-containing protein	60.0133	48.4925	0.80803	-0.307519	0	0	0	0
PCC7418_1747	H1747	phosphate ABC transporter ATP-binding protein	15.8428	25.7409	1.62478	0.700241	0	0	0	0
PCC7418_1748	H1748	phosphate ABC transporter permease PstA	0.724806	1.85179	2.55487	1.35325	1	0	0	0
PCC7418_1749	H1749	phosphate ABC transporter permease subunit PstC	0.246469	1.05115	4.26484	2.09249	1	1	0	0
PCC7418_1750	H1750	phosphate ABC transporter substrate-binding protein PstS	1.4722	1.35129	0.917871	-0.123636	0	0	0	0
PCC7418_1751	H1751	DNA repair protein RecN	18.8408	11.704	0.621204	-0.686862	0	0	0	0
PCC7418_1752	H1752	amidophosphoribosyltransferase	41.3143	207.202	5.01526	2.32632	1	1	0	0
PCC7418_1753	H1753	hypothetical protein	421.046	334.941	0.795499	-0.330068	0	0	0	0
PCC7418_1755	H1755	Uma2 family endonuclease	22.2959	16.6403	0.746336	-0.422103	0	0	0	0
PCC7418_1756	H1756	DUF58 domain-containing protein	14.8841	19.9325	1.33918	0.421354	0	0	0	0
PCC7418_1757	H1757	DJ-1/PfpI family protein	29.492	47.8373	1.62205	0.697815	0	0	0	0
PCC7418_1758	H1758	TetR/AcrR family transcriptional regulator	5.28536	9.91643	1.87621	0.907818	0	0	0	0
PCC7418_1759	H1759	TetR/AcrR family transcriptional regulator	1.83834	12.6603	6.88681	2.78384	1	1	0	0
PCC7418_1760	H1760	efflux RND transporter periplasmic adaptor subunit	1.23904	3.25193	2.62456	1.39207	1	0	0	0
PCC7418_1761	H1761	efflux RND transporter permease subunit	5.07293	4.20091	0.828104	-0.272116	0	0	0	0
PCC7418_1762	H1762	tRNA-binding protein	37.5262	12.7277	0.339169	-1.55992	0	0	1	0
PCC7418_1763	H1763	hypothetical protein	190.392	53.1626	0.279227	-1.84049	0	0	1	0
PCC7418_1764	H1764	endonuclease MutS2	21.4696	30.1206	1.40294	0.488454	0	0	0	0
PCC7418_1765	H1765	calcium/proton exchanger	18.7279	21.4892	1.14745	0.198429	0	0	0	0
PCC7418_1766	H1766	hypothetical protein	12.2952	20.2856	1.64988	0.722363	0	0	0	0
PCC7418_1767	H1767	dihydroxy-acid dehydratase	127.088	177.86	1.3995	0.484916	0	0	0	0
PCC7418_1768	H1768	type I methionyl aminopeptidase	20.2567	76.7649	3.78961	1.92205	1	0	0	0
PCC7418_1769	H1769	energy-coupling factor ABC transporter ATP-binding protein	14.1928	26.3657	1.85768	0.8935	0	0	0	0
PCC7418_1770	H1770	4-oxalocrotonate tautomerase family protein	82.8247	56.1015	0.677352	-0.562022	0	0	0	0
PCC7418_1771	H1771	(2Fe-2S) ferredoxin domain-containing protein	22.2677	34.1134	1.53197	0.615385	0	0	0	0
PCC7418_1772	H1772	cysteine synthase A	14.3274	29.8463	2.08317	1.05878	1	0	0	0
PCC7418_1773	H1773	hypothetical protein	2.97881	3.59681	1.20746	0.271981	0	0	0	0
PCC7418_1774	H1774	hypothetical protein	4.22763	5.95741	1.40916	0.494839	0	0	0	0
PCC7418_1775	H1775	ferredoxin III, nif-specific	17.1737	10.5491	0.61426	-0.703079	0	0	0	0
PCC7418_1776	H1776	putative nitrogen fixation protein NifT	15.956	11.2049	0.702239	-0.509965	0	0	0	0
PCC7418_1777	H1777	homocitrate synthase	1.20999	4.75856	3.93274	1.97554	1	0	0	0
PCC7418_1778	H1778	DNA starvation/stationary phase protection protein	0.518414	4.53976	8.75701	3.13044	1	1	0	0
PCC7418_1779	H1779	hypothetical protein	0.980632	5.34763	5.45325	2.44712	1	1	0	0
PCC7418_1780	H1780	serine O-acetyltransferase	1.01002	2.11719	2.09619	1.06777	1	0	0	0
PCC7418_1781	H1781	nitrogenase cofactor biosynthesis protein NifB	0.148439	0.479358	3.22933	1.69124	1	0	0	0
PCC7418_1782	H1782	4Fe-4S binding protein	0.372464	2.2867	6.13939	2.6181	1	1	0	0
PCC7418_1783	H1783	cysteine desulfurase NifS	0.291485	1.77752	6.09813	2.60837	1	1	0	0
PCC7418_1784	H1784	Fe-S cluster assembly protein NifU	10.8283	5.41457	0.500037	-0.999893	0	0	0	0
PCC7418_1785	H1785	nitrogenase iron protein	3.285	9.09064	2.76732	1.46849	1	0	0	0
PCC7418_1786	H1786	nitrogenase molybdenum-iron protein alpha chain	2.38565	4.02422	1.68684	0.754323	0	0	0	0
PCC7418_1787	H1787	nitrogenase molybdenum-iron protein subunit beta	1.21483	3.7603	3.09534	1.6301	1	0	0	0
PCC7418_1788	H1788	nitrogen fixation protein NifZ	2.08786	3.33299	1.59636	0.67479	0	0	0	0
PCC7418_1789	H1789	nitrogenase iron-molybdenum cofactor biosynthesis protein NifE	0.626312	1.39	2.21934	1.15013	1	0	0	0
PCC7418_1790	H1790	nitrogenase iron-molybdenum cofactor biosynthesis protein NifN	0.600448	0.86577	1.44187	0.527943	0	0	0	0
PCC7418_1791	H1791	nitrogen fixation protein NifX	1.22688	2.89926	2.36312	1.24069	1	0	0	0
PCC7418_1792	H1792	NifX-associated nitrogen fixation protein	1.23229	3.33956	2.71004	1.43831	1	0	0	0
PCC7418_1793	H1793	hypothetical protein	1.77081	4.27847	2.41612	1.27269	1	0	0	0
PCC7418_1794	H1794	nitrogenase-stabilizing/protective protein NifW	1.20682	3.93497	3.2606	1.70514	1	0	0	0
PCC7418_1795	H1795	HesA/MoeB/ThiF family protein	0.663244	2.86853	4.32499	2.1127	1	1	0	0
PCC7418_1796	H1796	iron-sulfur cluster assembly accessory protein	2.91585	8.3207	2.85361	1.51279	1	0	0	0
PCC7418_1797	H1797	2Fe-2S iron-sulfur cluster binding domain-containing protein	16.5536	14.0709	0.850018	-0.234435	0	0	0	0
PCC7418_1798	H1798	sulfite exporter TauE/SafE family protein	2.11929	2.03787	0.961583	-0.0565161	0	0	0	0
PCC7418_1799	H1799	TOBE domain-containing protein	319.843	147.567	0.461373	-1.11599	0	0	1	0
PCC7418_1800	H1800	molybdate ABC transporter substrate-binding protein	1.65165	1.79617	1.0875	0.121018	0	0	0	0
PCC7418_1801	H1801	BrnA antitoxin family protein	24.2919	38.4426	1.58253	0.662234	0	0	0	0
PCC7418_1802	H1802	BrnT family toxin	18.826	28.2467	1.50041	0.585356	0	0	0	0
PCC7418_1803	H1803	class I SAM-dependent methyltransferase	2.45419	10.602	4.31995	2.11101	1	1	0	0
PCC7418_1804	H1804	molybdate ABC transporter permease subunit	1.35397	2.58692	1.91061	0.934034	0	0	0	0
PCC7418_1805	H1805	Ycf66 family protein	31.1124	45.4912	1.46216	0.548098	0	0	0	0
PCC7418_1806	H1806	hypothetical protein	12.2227	29.8419	2.44152	1.28778	1	0	0	0
PCC7418_1807	H1807	hypothetical protein	7.42464	23.2188	3.12727	1.6449	1	0	0	0
PCC7418_1809	H1809	decarboxylating NADP(+)-dependent phosphogluconate dehydrogenase	54.8175	225.953	4.12192	2.04332	1	1	0	0
PCC7418_1810	H1810	ammonium transporter	12.2414	34.1693	2.79128	1.48093	1	0	0	0
PCC7418_1811	H1811	hypothetical protein	24.3389	26.7162	1.09768	0.134451	0	0	0	0
PCC7418_1812	H1812	pentapeptide repeat-containing protein	10.7207	8.4895	0.791878	-0.336651	0	0	0	0
PCC7418_1813	H1813	universal stress protein	95.1835	78.4283	0.823969	-0.279338	0	0	0	0
PCC7418_1814	H1814	YggT family protein	44.5634	106.357	2.38665	1.25499	1	0	0	0
PCC7418_1815	H1815	photosystem II protein PsbX	1027.39	719.475	0.700293	-0.51397	0	0	0	0
PCC7418_1816	H1816	hypothetical protein	38.9304	103.294	2.6533	1.40779	1	0	0	0
PCC7418_1817	H1817	PD40 domain-containing protein	28.5836	82.1217	2.87304	1.52258	1	0	0	0
PCC7418_1818	H1818	TolB family protein	26.0127	40.6606	1.56311	0.644416	0	0	0	0
PCC7418_1819	H1819	response regulator receiver domain-containing protein	70.8281	74.344	1.04964	0.0698947	0	0	0	0
PCC7418_1820	H1820	TIGR04168 family protein	5.8369	12.4724	2.13681	1.09546	1	0	0	0
PCC7418_1821	H1821	ATP-dependent Clp protease ATP-binding subunit	125.367	242.572	1.93489	0.952249	0	0	0	0
PCC7418_1822	H1822	UDP-N-acetylmuramoyl-L-alanine--D-glutamate ligase	28.4365	55.6286	1.95624	0.968084	0	0	0	0
PCC7418_1823	H1823	universal stress protein	805.678	44.3574	0.055056	-4.18296	0	0	1	1
PCC7418_1824	H1824	sulfite reductase, ferredoxin dependent	41.28	54.9729	1.33171	0.413278	0	0	0	0
PCC7418_1825	H1825	hypothetical protein	11.9656	8.24552	0.689103	-0.537208	0	0	0	0
PCC7418_1826	H1826	manganese efflux pump	15.9603	31.8069	1.99287	0.994851	0	0	0	0
PCC7418_1827	H1827	SDR family oxidoreductase	22.8502	71.3883	3.12419	1.64348	1	0	0	0
PCC7418_1828	H1828	aminotransferase class I/II-fold pyridoxal phosphate-dependent enzyme	41.2854	93.6531	2.26843	1.18169	1	0	0	0
PCC7418_1829	H1829	GNAT family N-acetyltransferase	36.1264	71.0738	1.96736	0.976263	0	0	0	0
PCC7418_1830	H1830	NAD-dependent epimerase/dehydratase family protein	12.5123	74.238	5.9332	2.56881	1	1	0	0
PCC7418_1831	H1831	hypothetical protein	0.813444	0.470253	0.578101	-0.790606	0	0	0	0
PCC7418_1832	H1832	response regulator	79.9547	47.1053	0.58915	-0.763292	0	0	0	0
PCC7418_1833	H1833	response regulator	70.7452	99.699	1.40927	0.494947	0	0	0	0
PCC7418_1834	H1834	chemotaxis protein CheW	40.233	71.964	1.78868	0.838896	0	0	0	0
PCC7418_1835	H1835	GAF domain-containing protein	20.5975	45.2302	2.19591	1.13482	1	0	0	0
PCC7418_1836	H1836	hypothetical protein	70.1664	41.2265	0.587552	-0.767211	0	0	0	0
PCC7418_1837	H1837	type II toxin-antitoxin system VapC family toxin	56.0166	38.4002	0.685515	-0.544739	0	0	0	0
PCC7418_1838	H1838	response regulator	3.9028	7.77533	1.99224	0.994393	0	0	0	0
PCC7418_1839	H1839	chemotaxis protein CheW	6.53569	9.29504	1.4222	0.508122	0	0	0	0
PCC7418_1840	H1840	DUF2267 domain-containing protein	563.729	258.307	0.458211	-1.12592	0	0	1	0
PCC7418_1841	H1841	substrate-binding domain-containing protein	17.8997	23.4682	1.31109	0.390769	0	0	0	0
PCC7418_1842	H1842	DNA phosphorothioation-associated putative methyltransferase	18.1132	24.8272	1.37067	0.454886	0	0	0	0
PCC7418_1843	H1843	DUF2207 domain-containing protein	14.7251	37.8167	2.56819	1.36075	1	0	0	0
PCC7418_1844	H1844	DUF2207 domain-containing protein	13.3209	18.8919	1.41822	0.504081	0	0	0	0
PCC7418_1845	H1845	DUF4189 domain-containing protein	262.068	98.4178	0.375544	-1.41295	0	0	1	0
PCC7418_1846	H1846	DUF4336 domain-containing protein	24.7382	24.0049	0.970358	-0.0434105	0	0	0	0
PCC7418_1847	H1847	AarF/ABC1/UbiB kinase family protein	21.2941	64.8038	3.04328	1.60563	1	0	0	0
PCC7418_1848	H1848	aspartate kinase	17.9175	58.1042	3.24288	1.69727	1	0	0	0
PCC7418_1849	H1849	cytochrome b6-f complex subunit PetL	331.789	384.498	1.15886	0.212709	0	0	0	0
PCC7418_1850	H1850	histone deacetylase	27.8498	124.264	4.46195	2.15768	1	1	0	0
PCC7418_1851	H1851	SulP family inorganic anion transporter	48.4763	125.064	2.5799	1.36732	1	0	0	0
PCC7418_1852	H1852	TIGR03279 family radical SAM protein	7.32428	19.5753	2.67265	1.41827	1	0	0	0
PCC7418_1853	H1853	TolC family protein	50.5658	136.796	2.7053	1.43579	1	0	0	0
PCC7418_1854	H1854	(2Fe-2S)-binding protein	198.415	427.185	2.15299	1.10634	1	0	0	0
PCC7418_1855	H1855	photosystem II reaction center protein M	1133.88	1230.41	1.08514	0.117878	0	0	0	0
PCC7418_1856	H1856	NAD-dependent epimerase/dehydratase family protein	85.6447	160.543	1.87452	0.906525	0	0	0	0
PCC7418_1857	H1857	DUF429 domain-containing protein	27.0295	61.423	2.27244	1.18424	1	0	0	0
PCC7418_1858	H1858	hypothetical protein	1.80985	0.951486	0.525725	-0.927619	0	0	0	0
PCC7418_1859	H1859	hypothetical protein	2.09434	1.57355	0.751335	-0.412471	0	0	0	0
PCC7418_1860	H1860	hypothetical protein	3.0294	2.66454	0.879561	-0.185144	0	0	0	0
PCC7418_1861	H1861	GMC family oxidoreductase	1.06757	1.37164	1.28482	0.36157	0	0	0	0
PCC7418_1862	H1862	aldo/keto reductase	0.687625	0.645346	0.938515	-0.0915482	0	0	0	0
PCC7418_1863	H1863	glycosyltransferase	0.139598	0.190015	1.36116	0.444832	0	0	0	0
PCC7418_1864	H1864	glycosyltransferase family 4 protein	0.193576	0.869523	4.49188	2.16732	1	1	0	0
PCC7418_1865	H1865	glycosyltransferase	0.311759	0.903187	2.89707	1.5346	1	0	0	0
PCC7418_1866	H1866	acyltransferase	0.61583	1.22864	1.99509	0.996457	0	0	0	0
PCC7418_1867	H1867	glycosyltransferase	0.777346	1.31132	1.68692	0.75439	0	0	0	0
PCC7418_1868	H1868	hypothetical protein	0.522617	1.14682	2.19438	1.13381	1	0	0	0
PCC7418_1869	H1869	glycosyltransferase	0.446115	1.2882	2.88761	1.52987	1	0	0	0
PCC7418_1870	H1870	class I SAM-dependent methyltransferase	1.33822	2.80736	2.09783	1.0689	1	0	0	0
PCC7418_1871	H1871	glycosyltransferase family 2 protein	1.51256	2.71481	1.79484	0.843856	0	0	0	0
PCC7418_1872	H1872	glycosyltransferase	1.22107	1.67127	1.36869	0.452793	0	0	0	0
PCC7418_1873	H1873	polysaccharide pyruvyl transferase family protein	0.462671	0.968003	2.09221	1.06503	1	0	0	0
PCC7418_1874	H1874	Coenzyme F420 hydrogenase/dehydrogenase, beta subunit C-terminal domain	0.822445	1.61305	1.96129	0.971801	0	0	0	0
PCC7418_1875	H1875	glycosyltransferase	0.320532	0.587828	1.83391	0.874926	0	0	0	0
PCC7418_1876	H1876	glycosyltransferase	0.653229	0.873951	1.33789	0.419964	0	0	0	0
PCC7418_1877	H1877	hypothetical protein	0.23536	0.283183	1.20319	0.266866	0	0	0	0
PCC7418_1878	H1878	hypothetical protein	0.258323	0.244497	0.946478	-0.0793584	0	0	0	0
PCC7418_1879	H1879	hypothetical protein	0.315571	0.217356	0.688771	-0.537904	0	0	0	0
PCC7418_1880	H1880	acyltransferase	0.311526	0.125277	0.402139	-1.31423	0	0	1	0
PCC7418_1881	H1881	glycosyltransferase family 2 protein	0.735178	0.484421	0.658917	-0.601831	0	0	0	0
PCC7418_1882	H1882	sulfotransferase domain-containing protein	2.19214	1.01536	0.463184	-1.11034	0	0	1	0
PCC7418_1883	H1883	ABC transporter ATP-binding protein	3.686	1.29437	0.351158	-1.50981	0	0	1	0
PCC7418_1884	H1884	hypothetical protein	5.41222	2.40111	0.443647	-1.17252	0	0	1	0
PCC7418_1885	H1885	sulfotransferase domain-containing protein	5.79342	3.53029	0.609361	-0.71463	0	0	0	0
PCC7418_1886	H1886	tandem-95 repeat protein	2.50853	1.37127	0.546643	-0.87133	0	0	0	0
PCC7418_1887	H1887	L-2-hydroxyglutarate oxidase	2.12229	3.38262	1.59385	0.672517	0	0	0	0
PCC7418_1888	H1888	hypothetical protein	8.47731	5.79432	0.68351	-0.548967	0	0	0	0
PCC7418_1889	H1889	methyltransferase domain-containing protein	2.58384	1.46104	0.565454	-0.82252	0	0	0	0
PCC7418_1890	H1890	methyltransferase domain-containing protein	2.92457	1.18874	0.406465	-1.2988	0	0	1	0
PCC7418_1891	H1891	class I SAM-dependent methyltransferase	0.988728	2.33757	2.36422	1.24137	1	0	0	0
PCC7418_1892	H1892	SDR family oxidoreductase	3.31445	4.09606	1.23582	0.305469	0	0	0	0
PCC7418_1893	H1893	glucose-1-phosphate cytidylyltransferase	0.411247	1.8765	4.56295	2.18997	1	1	0	0
PCC7418_1894	H1894	polysaccharide biosynthesis tyrosine autokinase	0.218457	0.367442	1.68199	0.750167	0	0	0	0
PCC7418_1895	H1895	WecB/TagA/CpsF family glycosyltransferase	1.04523	1.20613	1.15394	0.206566	0	0	0	0
PCC7418_1896	H1896	hypothetical protein	4.43021	2.11931	0.478377	-1.06378	0	0	1	0
PCC7418_1897	H1897	sugar transferase	15.5475	10.6448	0.684662	-0.546536	0	0	0	0
PCC7418_1898	H1898	folate/biopterin family MFS transporter	10.827	23.8581	2.20357	1.13984	1	0	0	0
PCC7418_1899	H1899	alpha/beta fold hydrolase	42.4226	56.3849	1.32912	0.410476	0	0	0	0
PCC7418_1900	H1900	molybdenum cofactor guanylyltransferase	41.7687	35.9077	0.859681	-0.218127	0	0	0	0
PCC7418_1901	H1901	Uma2 family endonuclease	14.8474	10.372	0.698576	-0.517512	0	0	0	0
PCC7418_1902	H1902	CRISPR-associated helicase Cas3'	15.1963	17.6651	1.16246	0.217178	0	0	0	0
PCC7418_1903	H1903	PD-(D/E)XK nuclease family protein	78.2506	46.6494	0.596154	-0.746242	0	0	0	0
PCC7418_1904	H1904	type I-U CRISPR-associated protein Csx17	3.55195	7.86193	2.21341	1.14627	1	0	0	0
PCC7418_1905	H1905	type I-U CRISPR-associated protein Cas7	8.89226	17.0075	1.91262	0.935552	0	0	0	0
PCC7418_1906	H1906	type I-U CRISPR-associated protein Cas5/Cas6	3.00923	11.6864	3.88353	1.95737	1	0	0	0
PCC7418_1907	H1907	hypothetical protein	29.9039	30.4626	1.01868	0.0267068	0	0	0	0
PCC7418_1908	H1908	hypothetical protein	13.2206	30.4095	2.30015	1.20173	1	0	0	0
PCC7418_1909	H1909	1,4-alpha-glucan branching protein GlgB	14.1234	22.8339	1.61675	0.693096	0	0	0	0
PCC7418_1910	H1910	hypothetical protein	7.44253	38.6299	5.19042	2.37585	1	1	0	0
PCC7418_1911	H1911	phosphate ABC transporter ATP-binding protein	12.328	17.3638	1.40849	0.494152	0	0	0	0
PCC7418_1912	H1912	phosphate ABC transporter permease subunit PstC	8.56621	18.3903	2.14684	1.10222	1	0	0	0
PCC7418_1913	H1913	plastocyanin	1800.72	4363.01	2.42293	1.27675	1	0	0	0
PCC7418_1915	H1915	histone deacetylase	32.694	28.603	0.874869	-0.19286	0	0	0	0
PCC7418_1916	H1916	ABC transporter permease	13.8992	16.6566	1.19839	0.261096	0	0	0	0
PCC7418_1917	H1917	ABC transporter permease	4.52702	7.08512	1.56507	0.646231	0	0	0	0
PCC7418_1918	H1918	VOC family protein	17.0881	21.7063	1.27025	0.345116	0	0	0	0
PCC7418_1919	H1919	recombinase family protein	4.9413	12.4475	2.51908	1.3329	1	0	0	0
PCC7418_1920	H1920	4-hydroxy-3-methylbut-2-enyl diphosphate reductase	134.442	264.722	1.96904	0.977494	0	0	0	0
PCC7418_1921	H1921	ribose-5-phosphate isomerase RpiA	57.7192	132.56	2.29663	1.19952	1	0	0	0
PCC7418_1922	H1922	bifunctional acetate--CoA ligase family protein/GNAT family N-acetyltransferase	56.433	175.985	3.11848	1.64084	1	0	0	0
PCC7418_1923	H1923	UDP-glucose/GDP-mannose dehydrogenase family protein	149.12	236	1.58262	0.66231	0	0	0	0
PCC7418_1924	H1924	GDP-mannose 4,6-dehydratase	58.8756	96.9823	1.64724	0.720051	0	0	0	0
PCC7418_1925	H1925	NAD-binding protein	22.7656	21.9493	0.964144	-0.0526799	0	0	0	0
PCC7418_1926	H1926	16S rRNA (adenine(1518)-N(6)/adenine(1519)-N(6))-dimethyltransferase RsmA	37.7376	17.954	0.475758	-1.0717	0	0	1	0
PCC7418_1927	H1927	DNA sulfur modification protein DndE	35.2805	80.4498	2.28029	1.18922	1	0	0	0
PCC7418_1928	H1928	proline--tRNA ligase	22.7242	86.27	3.7964	1.92463	1	0	0	0
PCC7418_1929	H1929	M23 family metallopeptidase	9.85223	10.2238	1.03771	0.0534035	0	0	0	0
PCC7418_1930	H1930	Rieske 2Fe-2S domain-containing protein	3.09424	5.974	1.93068	0.94911	0	0	0	0
PCC7418_1931	H1931	ABC transporter ATP-binding protein	2.48583	6.55456	2.63677	1.39877	1	0	0	0
PCC7418_1932	H1932	ABC transporter permease	3.58388	11.1174	3.10205	1.63322	1	0	0	0
PCC7418_1933	H1933	ABC transporter substrate-binding protein	3.19332	13.9499	4.36846	2.12712	1	1	0	0
PCC7418_1934	H1934	hydrogenase nickel incorporation protein HypB	3.19406	18.2024	5.69884	2.51067	1	1	0	0
PCC7418_1935	H1935	hydrogenase maturation nickel metallochaperone HypA	6.28395	42.5255	6.76732	2.75858	1	1	0	0
PCC7418_1936	H1936	agmatinase	4.00615	22.557	5.6306	2.49329	1	1	0	0
PCC7418_1937	H1937	ATP-dependent metallopeptidase FtsH/Yme1/Tma family protein	18.3748	10.8116	0.588393	-0.765148	0	0	0	0
PCC7418_1938	H1938	chorismate lyase	7.25585	42.9236	5.91572	2.56455	1	1	0	0
PCC7418_1939	H1939	hypothetical protein	182.005	173.737	0.954569	-0.0670783	0	0	0	0
PCC7418_1940	H1940	bifunctional cobalt-precorrin-7 (C(5))-methyltransferase/cobalt-precorrin-6B (C(15))-methyltransferase	17.5514	28.3633	1.61602	0.692443	0	0	0	0
PCC7418_1941	H1941	cobalt-precorrin-8X methylmutase	37.712	84.5914	2.24309	1.16549	1	0	0	0
PCC7418_1942	H1942	hypothetical protein	135.294	238.182	1.76048	0.815966	0	0	0	0
PCC7418_1943	H1943	DNA polymerase III subunit delta	26.4762	20.6453	0.779766	-0.358886	0	0	0	0
PCC7418_1944	H1944	DUF4168 domain-containing protein	22.9936	19.4846	0.847391	-0.238901	0	0	0	0
PCC7418_1945	H1945	asparaginase	26.2889	92.0966	3.50325	1.80869	1	0	0	0
PCC7418_1946	H1946	CGLD27 family protein	43.9676	179.834	4.09016	2.03216	1	1	0	0
PCC7418_1947	H1947	ribosome silencing factor	59.9245	266.92	4.45428	2.15519	1	1	0	0
PCC7418_1948	H1948	HD domain-containing protein	18.1498	41.8787	2.3074	1.20627	1	0	0	0
PCC7418_1949	H1949	hypothetical protein	39.7049	43.3898	1.09281	0.128039	0	0	0	0
PCC7418_1950	H1950	hypothetical protein	40.4247	32.9265	0.814515	-0.295987	0	0	0	0
PCC7418_1951	H1951	histidine--tRNA ligase	51.1456	53.4114	1.0443	0.0625366	0	0	0	0
PCC7418_1952	H1952	hypothetical protein	31.6483	52.968	1.67365	0.742994	0	0	0	0
PCC7418_1953	H1953	bifunctional hydroxymethylpyrimidine kinase/phosphomethylpyrimidine kinase	31.085	93.5061	3.00808	1.58884	1	0	0	0
PCC7418_1954	H1954	cell division protein FtsZ	58.9842	111.119	1.88388	0.913706	0	0	0	0
PCC7418_1955	H1955	FtsQ-type POTRA domain-containing protein	16.5756	46.4734	2.80372	1.48734	1	0	0	0
PCC7418_1956	H1956	PDZ domain-containing protein	53.1476	165.963	3.12268	1.64279	1	0	0	0
PCC7418_1957	H1957	hypothetical protein	65.8574	157.125	2.38583	1.25449	1	0	0	0
PCC7418_1958	H1958	hypothetical protein	300.281	235.793	0.785241	-0.348792	0	0	0	0
PCC7418_1959	H1959	magnesium transporter	17.5688	25.9441	1.47672	0.562392	0	0	0	0
PCC7418_1960	H1960	peptidylprolyl isomerase	230.913	451.679	1.95606	0.967949	0	0	0	0
PCC7418_1961	H1961	thiamine-phosphate kinase	171.476	298.57	1.74117	0.800058	0	0	0	0
PCC7418_1962	H1962	tetratricopeptide repeat protein	25.725	56.8559	2.21014	1.14414	1	0	0	0
PCC7418_1963	H1963	inositol monophosphatase	26.342	56.8103	2.15664	1.10879	1	0	0	0
PCC7418_1964	H1964	F0F1 ATP synthase subunit beta	552.53	2610.16	4.72401	2.24001	1	1	0	0
PCC7418_1965	H1965	F0F1 ATP synthase subunit epsilon	448.2	1941.32	4.33138	2.11483	1	1	0	0
PCC7418_1966	H1966	30S ribosomal protein PSRP-3	537.275	782.876	1.45712	0.543122	0	0	0	0
PCC7418_1967	H1967	TIGR01548 family HAD-type hydrolase	23.5286	84.6302	3.59691	1.84676	1	0	0	0
PCC7418_1968	H1968	adenylate/guanylate cyclase domain-containing protein	61.1134	34.7617	0.568807	-0.813988	0	0	0	0
PCC7418_1970	H1970	carbohydrate ABC transporter substrate-binding protein	11.4882	23.8266	2.07401	1.05242	1	0	0	0
PCC7418_1971	H1971	cache domain-containing protein	15.8288	32.0473	2.02462	1.01765	1	0	0	0
PCC7418_1972	H1972	HAMP domain-containing protein	14.6816	29.6869	2.02205	1.01582	1	0	0	0
PCC7418_1974	H1974	leucine--tRNA ligase	27.5595	62.3894	2.2638	1.17875	1	0	0	0
PCC7418_1975	H1975	hypothetical protein	18.4674	20.4041	1.10487	0.143877	0	0	0	0
PCC7418_1976	H1976	TerD family protein	106.89	49.7769	0.465683	-1.10258	0	0	1	0
PCC7418_1977	H1977	hypothetical protein	16.5821	12.036	0.725845	-0.462267	0	0	0	0
PCC7418_1978	H1978	substrate-binding domain-containing protein	13.6902	11.6846	0.853502	-0.228534	0	0	0	0
PCC7418_1979	H1979	hypothetical protein	61.8046	21.9749	0.355554	-1.49186	0	0	1	0
PCC7418_1980	H1980	hypothetical protein	54.4283	7.50869	0.137956	-2.85772	0	0	1	1
PCC7418_1981	H1981	extracellular solute-binding protein	10.0891	16.4155	1.62705	0.70226	0	0	0	0
PCC7418_1982	H1982	alkaline phosphatase D family protein	4.39594	6.17914	1.40565	0.491235	0	0	0	0
PCC7418_1983	H1983	metallophosphoesterase	10.2172	21.4109	2.09558	1.06735	1	0	0	0
PCC7418_1984	H1984	tRNA dihydrouridine(20/20a) synthase DusA	10.9578	15.9276	1.45354	0.539571	0	0	0	0
PCC7418_1985	H1985	ComEC family competence protein	6.27401	6.34616	1.0115	0.0164958	0	0	0	0
PCC7418_1986	H1986	FAD-dependent oxidoreductase	8.96338	18.9552	2.11474	1.08048	1	0	0	0
PCC7418_1987	H1987	MFS transporter	7.77183	13.7893	1.77427	0.827226	0	0	0	0
PCC7418_1988	H1988	late competence development ComFB family protein	39.1128	27.7854	0.710392	-0.493313	0	0	0	0
PCC7418_1989	H1989	(E)-4-hydroxy-3-methylbut-2-enyl-diphosphate synthase	59.4721	167.022	2.80841	1.48976	1	0	0	0
PCC7418_1990	H1990	phosphotransacetylase family protein	113.141	132.125	1.16779	0.223784	0	0	0	0
PCC7418_1991	H1991	peptidase M10A and M12B matrixin and adamalysin	13.7848	46.6093	3.3812	1.75754	1	0	0	0
PCC7418_1992	H1992	uroporphyrinogen decarboxylase	104.108	226.146	2.17223	1.11917	1	0	0	0
PCC7418_1993	H1993	HEAT repeat domain-containing protein	74.1434	136.761	1.84454	0.883263	0	0	0	0
PCC7418_1994	H1994	tRNA (guanosine(18)-2'-O)-methyltransferase TrmH	25.6926	35.6224	1.38648	0.471431	0	0	0	0
PCC7418_1995	H1995	bifunctional ADP-dependent NAD(P)H-hydrate dehydratase/NAD(P)H-hydrate epimerase	16.125	20.1952	1.25241	0.324707	0	0	0	0
PCC7418_1996	H1996	ATP-dependent Clp protease proteolytic subunit	116.44	519.554	4.46197	2.15768	1	1	0	0
PCC7418_1997	H1997	ATP-dependent Clp protease proteolytic subunit	200.827	576.27	2.86949	1.52079	1	0	0	0
PCC7418_1998	H1998	hypothetical protein	292.723	111.803	0.38194	-1.38858	0	0	1	0
PCC7418_1999	H1999	IS200/IS605 family element transposase accessory protein TnpB	1171.27	227.55	0.194276	-2.36382	0	0	1	1
PCC7418_2000	H2000	Orange carotenoid-binding protein	1045.32	324.233	0.310177	-1.68884	0	0	1	0
PCC7418_2001	H2001	hypothetical protein	693.59	164.639	0.237373	-2.07477	0	0	1	1
PCC7418_2003	H2003	30S ribosome-binding factor RbfA	238.589	212.713	0.891544	-0.165622	0	0	0	0
PCC7418_2004	H2004	glycoside hydrolase	40.85	61.202	1.49821	0.583243	0	0	0	0
PCC7418_2005	H2005	hypothetical protein	18.8409	106.683	5.66233	2.5014	1	1	0	0
PCC7418_2006	H2006	phycobilisome linker polypeptide	2201.55	2859.17	1.29871	0.377076	0	0	0	0
PCC7418_2007	H2007	allophycocyanin subunit beta	3972.26	7250.59	1.8253	0.868137	0	0	0	0
PCC7418_2008	H2008	allophycocyanin subunit alpha apoprotein	5572.52	9287.19	1.66661	0.736913	0	0	0	0
PCC7418_2009	H2009	ABC transporter ATP-binding protein	2.78046	9.64422	3.46858	1.79434	1	0	0	0
PCC7418_2010	H2010	iron ABC transporter permease	1.85373	7.31043	3.94363	1.97952	1	0	0	0
PCC7418_2011	H2011	iron ABC transporter permease	0.922311	7.92496	8.59251	3.10308	1	1	0	0
PCC7418_2012	H2012	DUF4351 domain-containing protein	59.8112	36.9786	0.618255	-0.693726	0	0	0	0
PCC7418_2013	H2013	DUF4351 domain-containing protein	127.099	72.6133	0.571315	-0.807641	0	0	0	0
PCC7418_2014	H2014	DUF4351 domain-containing protein	164.224	77.8382	0.473975	-1.07712	0	0	1	0
PCC7418_2016	H2016	DUF4351 domain-containing protein	123.177	71.4072	0.57971	-0.786597	0	0	0	0
PCC7418_2018	H2018	hypothetical protein	2.62257	4.39298	1.67506	0.744216	0	0	0	0
PCC7418_2019	H2019	hydroxylamine reductase	3.87888	3.06984	0.791424	-0.337478	0	0	0	0
PCC7418_2020	H2020	cupin domain-containing protein	0.53834	2.19792	4.08277	2.02955	1	1	0	0
PCC7418_2021	H2021	class I SAM-dependent methyltransferase	0.534712	1.61355	3.01761	1.59341	1	0	0	0
PCC7418_2022	H2022	Crp/Fnr family transcriptional regulator	3.65204	2.41433	0.661092	-0.597078	0	0	0	0
PCC7418_2024	H2024	VWA domain-containing protein	8.22037	27.2676	3.31708	1.72991	1	0	0	0
PCC7418_2025	H2025	hypothetical protein	4.76955	11.1006	2.32739	1.21871	1	0	0	0
PCC7418_2026	H2026	hypothetical protein	7.76879	15.9048	2.04726	1.0337	1	0	0	0
PCC7418_2027	H2027	Uma2 family endonuclease	17.3872	12.7164	0.731367	-0.451333	0	0	0	0
PCC7418_2028	H2028	Fe(2+) transporter permease subunit FeoB	5.90962	18.3503	3.10516	1.63467	1	0	0	0
PCC7418_2029	H2029	FeoA domain-containing protein	1.27947	6.37924	4.98587	2.31784	1	1	0	0
PCC7418_2030	H2030	HAMP domain-containing protein	1.21564	1.89972	1.56273	0.644068	0	0	0	0
PCC7418_2031	H2031	response regulator	20.2992	7.61455	0.375116	-1.41459	0	0	1	0
PCC7418_2032	H2032	magnesium chelatase subunit H	41.8882	186.138	4.44368	2.15175	1	1	0	0
PCC7418_2033	H2033	glutamate-1-semialdehyde 2,1-aminomutase	129.599	309.895	2.39119	1.25773	1	0	0	0
PCC7418_2034	H2034	4-hydroxybenzoate solanesyltransferase	46.8944	53.4848	1.14054	0.189715	0	0	0	0
PCC7418_2035	H2035	hypothetical protein	95.0192	168.106	1.76918	0.823078	0	0	0	0
PCC7418_2036	H2036	Ppx/GppA family phosphatase	43.5173	70.9035	1.62932	0.704269	0	0	0	0
PCC7418_2037	H2037	SLC13 family permease	13.887	26.1326	1.88181	0.912122	0	0	0	0
PCC7418_2038	H2038	YifB family Mg chelatase-like AAA ATPase	16.1327	31.2821	1.93904	0.955345	0	0	0	0
PCC7418_2039	H2039	RNA methyltransferase	27.0901	21.0911	0.778554	-0.361131	0	0	0	0
PCC7418_2040	H2040	DUF2237 domain-containing protein	64.1201	110.909	1.72971	0.79053	0	0	0	0
PCC7418_2041	H2041	ATP adenylyltransferase	5.5945	13.2431	2.36716	1.24316	1	0	0	0
PCC7418_2042	H2042	SDR family oxidoreductase	117.435	715.803	6.09533	2.60771	1	1	0	0
PCC7418_2043	H2043	GTP cyclohydrolase I FolE	69.8022	720.574	10.3231	3.3678	1	1	0	0
PCC7418_2044	H2044	acetylglutamate kinase	16.7816	62.5836	3.72931	1.89891	1	0	0	0
PCC7418_2046	H2046	Rrf2 family transcriptional regulator	92.4418	63.7891	0.690046	-0.535236	0	0	0	0
PCC7418_2047	H2047	cation transporter	23.88	107.293	4.493	2.16768	1	1	0	0
PCC7418_2048	H2048	5-(carboxyamino)imidazole ribonucleotide synthase	29.881	111.624	3.7356	1.90134	1	0	0	0
PCC7418_2049	H2049	pentapeptide repeat-containing protein	118.073	212.746	1.80181	0.849449	0	0	0	0
PCC7418_2050	H2050	HAMP domain-containing protein	79.2739	54.0771	0.682156	-0.551827	0	0	0	0
PCC7418_2051	H2051	adenylosuccinate lyase	35.2488	74.0642	2.10119	1.0712	1	0	0	0
PCC7418_2052	H2052	NOL1/NOP2/sun family putative RNA methylase	19.263	11.6799	0.606341	-0.721798	0	0	0	0
PCC7418_2053	H2053	DUF4334 domain-containing protein	17.3199	19.91	1.14954	0.201061	0	0	0	0
PCC7418_2054	H2054	sigma 54-interacting transcriptional regulator	9.04294	13.0437	1.44242	0.528494	0	0	0	0
PCC7418_2055	H2055	photosystem II chlorophyll-binding protein CP47	1129.84	3179.56	2.81416	1.49271	1	0	0	0
PCC7418_2056	H2056	photosystem II reaction center protein T	2419.21	2909.3	1.20258	0.266135	0	0	0	0
PCC7418_2057	H2057	30S ribosomal protein S1	606.894	888.464	1.46395	0.549869	0	0	0	0
PCC7418_2058	H2058	hypothetical protein	3.10189	1.84297	0.594145	-0.751113	0	0	0	0
PCC7418_2059	H2059	hypothetical protein	3.77945	1.789	0.473349	-1.07902	0	0	1	0
PCC7418_2060	H2060	pre-peptidase C-terminal domain-containing protein	38.3867	60.4162	1.57388	0.65433	0	0	0	0
PCC7418_2061	H2061	HAD family hydrolase	7.05847	32.1063	4.54862	2.18543	1	1	0	0
PCC7418_2062	H2062	methionine adenosyltransferase	761.408	4534.99	5.95605	2.57436	1	1	0	0
PCC7418_2063	H2063	DNA primase	37.7907	54.4086	1.43973	0.525802	0	0	0	0
PCC7418_2064	H2064	DUF4327 family protein	1566.92	867.681	0.553748	-0.852699	0	0	0	0
PCC7418_2065	H2065	anthranilate phosphoribosyltransferase	18.1608	76.9834	4.23899	2.08372	1	1	0	0
PCC7418_2066	H2066	caspase family protein	8.89884	29.3039	3.293	1.7194	1	0	0	0
PCC7418_2067	H2067	ABC transporter ATP-binding protein	38.2767	109.555	2.86219	1.51712	1	0	0	0
PCC7418_2068	H2068	hypothetical protein	617.119	468.442	0.759079	-0.397678	0	0	0	0
PCC7418_2069	H2069	glycerol-3-phosphate dehydrogenase	15.0056	24.303	1.61959	0.695632	0	0	0	0
PCC7418_2071	H2071	alanine:cation symporter family protein	62.7964	93.6137	1.49075	0.576039	0	0	0	0
PCC7418_2072	H2072	RluA family pseudouridine synthase	38.8955	59.1389	1.52046	0.604504	0	0	0	0
PCC7418_2073	H2073	hypothetical protein	265.709	236.776	0.891111	-0.166322	0	0	0	0
PCC7418_2074	H2074	hypothetical protein	32.8905	33.2043	1.00954	0.0136983	0	0	0	0
PCC7418_2075	H2075	hypothetical protein	86.0689	51.3156	0.596216	-0.746093	0	0	0	0
PCC7418_2076	H2076	prepilin-type N-terminal cleavage/methylation domain-containing protein	176.408	105.488	0.597981	-0.741829	0	0	0	0
PCC7418_2077	H2077	hypothetical protein	130.389	88.669	0.680033	-0.556324	0	0	0	0
PCC7418_2078	H2078	DUF1818 family protein	83.6146	59.3231	0.709483	-0.495161	0	0	0	0
PCC7418_2079	H2079	ABC transporter permease	53.2622	87.5861	1.64443	0.717589	0	0	0	0
PCC7418_2080	H2080	DMT family transporter	40.2878	42.0869	1.04466	0.0630307	0	0	0	0
PCC7418_2081	H2081	uroporphyrinogen-III C-methyltransferase	9.35532	26.5528	2.83826	1.50501	1	0	0	0
PCC7418_2082	H2082	mechanosensitive ion channel	33.9659	58.4558	1.72101	0.783259	0	0	0	0
PCC7418_2083	H2083	mechanosensitive ion channel	31.846	46.0895	1.44726	0.533324	0	0	0	0
PCC7418_2084	H2084	cation:proton antiporter	3.60507	6.05995	1.68095	0.74928	0	0	0	0
PCC7418_2085	H2085	alanine:cation symporter family protein	5.97617	81.4192	13.624	3.76808	1	1	0	0
PCC7418_2086	H2086	DNA cytosine methyltransferase	5.09822	3.79924	0.745209	-0.424283	0	0	0	0
PCC7418_2087	H2087	transposase	6.02528	2.38585	0.395973	-1.33653	0	0	1	0
PCC7418_2088	H2088	dynamin family protein	22.3158	21.2418	0.951871	-0.0711616	0	0	0	0
PCC7418_2089	H2089	hypothetical protein	36.8241	23.5583	0.639751	-0.644417	0	0	0	0
PCC7418_2090	H2090	hypothetical protein	7.16665	10.7768	1.50374	0.588559	0	0	0	0
PCC7418_2092	H2092	Uma2 family endonuclease	30.62	17.9922	0.587598	-0.7671	0	0	0	0
PCC7418_2093	H2093	cobalt-precorrin-5B (C(1))-methyltransferase	6.84404	25.3512	3.70413	1.88913	1	0	0	0
PCC7418_2094	H2094	hypothetical protein	56.1994	100.348	1.78556	0.83638	0	0	0	0
PCC7418_2095	H2095	2-C-methyl-D-erythritol 4-phosphate cytidylyltransferase	23.6321	64.5294	2.73058	1.44921	1	0	0	0
PCC7418_2096	H2096	phosphomethylpyrimidine synthase	192.777	580.889	3.01328	1.59133	1	0	0	0
PCC7418_2097	H2097	twin-arginine translocase subunit TatC	18.1083	46.9505	2.59276	1.37449	1	0	0	0
PCC7418_2098	H2098	SGNH/GDSL hydrolase family protein	8.69518	17.7509	2.04146	1.0296	1	0	0	0
PCC7418_2099	H2099	DUF3153 domain-containing protein	9.29974	31.7936	3.41876	1.77347	1	0	0	0
PCC7418_2100	H2100	bifunctional phosphoribosyl-AMP cyclohydrolase/phosphoribosyl-ATP diphosphatase HisIE	46.7579	104.79	2.24111	1.16421	1	0	0	0
PCC7418_2101	H2101	adenine phosphoribosyltransferase	171.492	161.362	0.940927	-0.087846	0	0	0	0
PCC7418_2102	H2102	serine O-acetyltransferase	118.161	181.494	1.53598	0.619162	0	0	0	0
PCC7418_2104	H2104	nickel pincer cofactor biosynthesis protein LarB	9.45545	19.1366	2.02387	1.01712	1	0	0	0
PCC7418_2105	H2105	ABC transporter substrate-binding protein	14.7458	20.0986	1.363	0.446783	0	0	0	0
PCC7418_2106	H2106	metallophosphoesterase	24.0478	33.5101	1.39348	0.478691	0	0	0	0
PCC7418_2107	H2107	1-(5-phosphoribosyl)-5-[(5-phosphoribosylamino)methylideneamino]imidazole-4-carboxamide isomerase	58.5144	61.3653	1.04872	0.0686307	0	0	0	0
PCC7418_2108	H2108	Uma2 family endonuclease	42.5226	19.1392	0.450094	-1.1517	0	0	1	0
PCC7418_2109	H2109	DUF554 domain-containing protein	5.78214	4.08746	0.706912	-0.500398	0	0	0	0
PCC7418_2110	H2110	hypothetical protein	11.6039	3.53167	0.304352	-1.71619	0	0	1	0
PCC7418_2111	H2111	hypothetical protein	35.0597	17.0852	0.487319	-1.03706	0	0	1	0
PCC7418_2112	H2112	alanine racemase	12.0192	10.9657	0.912346	-0.132346	0	0	0	0
PCC7418_2113	H2113	RloB domain-containing protein	27.8392	16.0758	0.577451	-0.79223	0	0	0	0
PCC7418_2114	H2114	ATP-binding protein	38.9473	35.4334	0.909778	-0.136413	0	0	0	0
PCC7418_2115	H2115	Hsp70 family protein	39.2613	39.5203	1.0066	0.00948461	0	0	0	0
PCC7418_2116	H2116	DNA-directed RNA polymerase subunit beta'	90.6426	270.06	2.97939	1.57502	1	0	0	0
PCC7418_2117	H2117	DNA-directed RNA polymerase subunit gamma	62.3974	235.169	3.76888	1.91414	1	0	0	0
PCC7418_2118	H2118	DNA-directed RNA polymerase subunit beta	30.9612	216.079	6.97903	2.80303	1	1	0	0
PCC7418_2119	H2119	TatD family hydrolase	492.174	735.46	1.49431	0.579479	0	0	0	0
PCC7418_2120	H2120	30S ribosomal protein S20	2890.79	1740.66	0.602141	-0.731826	0	0	0	0
PCC7418_2121	H2121	histidinol dehydrogenase	117.658	146.348	1.24384	0.314801	0	0	0	0
PCC7418_2123	H2123	30S ribosomal protein S12 methylthiotransferase RimO	37.7237	78.4461	2.07949	1.05623	1	0	0	0
PCC7418_2124	H2124	photosystem II reaction center protein Psb28	135.06	223.84	1.65733	0.728864	0	0	0	0
PCC7418_2125	H2125	PetM of cytochrome b6f complex subunit 7	1322.2	995.897	0.753211	-0.408873	0	0	0	0
PCC7418_2126	H2126	2TM domain-containing protein	101.514	373.281	3.67714	1.87858	1	0	0	0
PCC7418_2127	H2127	DUF3181 family protein	90.5972	332.565	3.67081	1.8761	1	0	0	0
PCC7418_2128	H2128	Uma2 family endonuclease	59.3572	71.4	1.20289	0.266499	0	0	0	0
PCC7418_2129	H2129	glycosyltransferase family 2 protein	66.5612	108.099	1.62406	0.699601	0	0	0	0
PCC7418_2130	H2130	bifunctional sterol desaturase/short chain dehydrogenase	13.0429	72.0126	5.52122	2.46499	1	1	0	0
PCC7418_2131	H2131	hypothetical protein	23.8609	15.9919	0.670217	-0.5773	0	0	0	0
PCC7418_2133	H2133	hypothetical protein	9.80899	16.0783	1.63914	0.712938	0	0	0	0
PCC7418_2134	H2134	Uma2 family endonuclease	26.3027	36.4492	1.38576	0.470679	0	0	0	0
PCC7418_2135	H2135	hypothetical protein	115.476	177.321	1.53557	0.618773	0	0	0	0
PCC7418_2136	H2136	Rne/Rng family ribonuclease	17.9698	47.4258	2.63919	1.40009	1	0	0	0
PCC7418_2137	H2137	glucose-1-phosphate adenylyltransferase	134.207	286.696	2.13623	1.09507	1	0	0	0
PCC7418_2138	H2138	hypothetical protein	18.7891	36.5949	1.94767	0.961751	0	0	0	0
PCC7418_2139	H2139	photosystem I assembly protein Ycf3	307.745	356.808	1.15943	0.213414	0	0	0	0
PCC7418_2140	H2140	Asp-tRNA(Asn)/Glu-tRNA(Gln) amidotransferase subunit GatC	302.694	487.326	1.60996	0.687027	0	0	0	0
PCC7418_2141	H2141	hypothetical protein	36.968	103.757	2.80668	1.48886	1	0	0	0
[truncated: 1,612 more rows]

## Sheet: Dataset S2
Dataset S2
TMP values of RNA-seq analysis and the results of detection of circadian cycling genes.
			TPM values of 0.5 M NaCl																								TPM values of 2.5 M NaCl
			Experiment #1							Experiment #2							Amplitude		Correlation p-value		Phase (h)		Cycling genes (1="cycling")				Experiment #1							Experiment #2							Amplitude		Correlation p-value		Phase (h)		Cycling genes (1="cycling")
Gene ID	Abbreviation of GeneID	Product	LL4	LL10	LL16	LL22	LL28	LL34	Average	LL4	LL10	LL16	LL22	LL28	LL34	Average	Exp. #1	Exp. #2	Exp. #1	Exp. #2	Exp. #1	Exp. #2	Exp. #1	Exp. #2	Cycling in both experiments		LL4	LL10	LL16	LL22	LL28	LL34	Average	LL4	LL10	LL16	LL22	LL28	LL34	Average	Exp. #1	Exp. #2	Exp. #1	Exp. #2	Exp. #1	Exp. #2	Exp. #1	Exp. #2	Cycling in both experiments
PCC7418_0001	H0001	DUF3493 domain-containing protein	176.912	160.065	150.273	153.516	189.914	154.96	164.273	139.694	151.117	154.373	144.223	141.747	127.765	143.153	0.0872786	0.0599019	0.09963	0.61073	4	18	0	0	0		203.763	221.775	228.185	225.642	239.775	228.331	224.579	216.69	254.305	244.963	279.609	252.37	256.134	250.679	0.0657659	0.129769	0.9354	0.7152	16.5	18.5	0	0	0
PCC7418_0002	H0002	gamma carbonic anhydrase family protein	69.371	47.1102	57.8716	63.2372	72.5795	46.742	59.4853	78.7653	54.2899	65.9896	72.7828	72.1238	51.6413	65.9321	0.168305	0.150367	0.0897	0.07647	0.5	0	1	1	1		139.303	139.613	159.315	174.28	155.514	156.943	154.161	160.767	171.15	183.686	202.781	192.22	188.701	183.218	0.202813	0.209404	0.26905	0.60278	20	20	0	0	0
PCC7418_0003	H0003	magnesium/cobalt transporter CorA	6.23155	6.45705	6.36548	6.92191	6.2869	6.3757	6.43977	6.94096	6.87438	8.24447	8.03268	8.92817	7.52765	7.75805	0.0352457	0.093881	0.42176	0.68814	20	21.5	0	0	0		4.49232	4.56947	6.73037	7.35175	7.33051	6.45406	6.15474	4.0861	5.07571	7.33664	6.88171	5.72583	5.85496	5.82683	0.184967	0.139202	0.56484	0.11287	20.5	18	0	0	0
PCC7418_0004	H0004	chromosomal replication initiator protein DnaA	6.05402	6.33942	5.44777	5.85163	6.71128	5.83656	6.04012	5.05568	6.59002	7.09879	6.46971	7.14153	5.48135	6.30618	0.0665018	0.124145	0.21199	0.7171	5	18	0	0	0		4.3758	4.28736	7.73918	6.84418	7.79103	7.45673	6.41571	4.602	5.3548	9.59993	7.40545	7.8066	7.01849	6.96455	0.249272	0.259149	0.75207	0.36116	18.5	18	0	0	0
PCC7418_0005	H0005	glycosyltransferase	7.60426	15.5337	12.4346	12.693	10.397	9.62819	11.3818	8.06387	14.827	12.8913	10.1604	8.22943	7.37522	10.2579	0.222214	0.267153	0.56399	0.48306	15.5	15	0	0	0		3.75962	6.94702	9.71482	9.74603	7.48654	6.81847	7.41208	5.06108	8.80343	11.2824	8.6532	7.45035	6.81436	8.01081	0.178136	0.18748	0.16689	0.11388	18	17	0	0	0
PCC7418_0006	H0006	phosphoribosylamine--glycine ligase	20.4388	13.2559	19.6534	18.7185	28.578	22.0591	20.4506	22.5923	13.0909	19.709	16.766	23.3019	18.356	18.9693	0.222332	0.182908	0.63781	0.54929	2.5	2	0	0	0		61.6904	38.5502	55.6097	57.7807	48.1072	59.2998	53.5063	72.2816	41.104	56.6528	62.6678	58.0408	59.0985	58.3076	0.387128	0.487776	0.75536	0.42326	22	0.5	0	0	0
PCC7418_0007	H0007	DNA mismatch repair protein MutS	21.8711	20.0188	25.3969	22.8075	23.164	21.7359	22.499	21.4334	21.2499	22.0624	20.3897	19.6299	21.0316	20.9662	0.0727231	0.0370628	0.36796	0.4158	19.5	14.5	0	0	0		25.1485	30.166	33.5785	33.7241	28.323	31.1676	30.3513	27.9	32.9963	33.0206	37.3064	31.0143	34.5841	32.8036	0.132936	0.138752	0.09279	0.47095	17	17.5	1	0	0
PCC7418_0009	H0009	PAP fibrillin family protein	22.8478	22.8449	18.4538	18.6417	22.3533	19.5922	20.789	21.1446	22.8505	27.8455	25.8542	29.0862	23.9957	25.1294	0.0929604	0.110084	0.1328	0.71378	6	19.5	0	0	0		20.3909	24.0588	26.6384	23.6133	25.0938	25.7776	24.2621	19.8343	25.9095	22.6976	26.3338	22.1899	25.3684	23.7222	0.096373	0.0930821	0.38444	0.69001	15	15	0	0	0
PCC7418_0010	H0010	GNAT family N-acetyltransferase	30.4632	23.3151	23.4971	27.4118	29.8723	26.7494	26.8848	32.3545	30.9852	29.9388	25.6532	35.4771	30.2597	30.7781	0.103264	0.095508	0.05239	0.31859	2.5	6.5	1	0	0		21.5689	26.6504	38.4211	44.6249	41.4727	37.1737	34.9853	22.9723	29.3817	39.1262	36.5205	37.9462	37.4403	33.8979	0.304109	0.188948	0.54522	0.60107	19.5	17.5	0	0	0
PCC7418_0011	H0011	peptide-methionine (S)-S-oxide reductase MsrA	6.54709	6.88418	6.11579	6.42224	5.85223	6.30125	6.3538	8.5789	8.9329	9.61754	7.52497	9.58389	8.28707	8.75421	0.0511737	0.0837559	0.85982	0.85319	10.5	10.5	0	0	0		8.66101	9.05656	10.5778	7.6148	10.2091	11.4173	9.58944	6.4455	10.6971	12.7877	9.57741	8.68527	11.3289	9.92032	0.2006	0.230956	0.42754	0.03558	11.5	15	0	1	0
PCC7418_0012	H0012	hypothetical protein	42.1967	59.8721	51.357	62.2762	68.6624	70.5096	59.1457	33.4266	47.1476	44.1369	42.0817	55.7999	49.8156	45.4014	0.165941	0.152248	0.92588	0.83683	9.5	10	0	0	0		22.2173	29.5777	34.9246	32.1457	44.5324	32.0454	32.5738	20.2423	25.09	35.135	26.4274	29.677	27.1694	27.2902	0.112412	0.0995278	0.97916	0.39015	21	16.5	0	0	0
PCC7418_0013	H0013	radical SAM protein	5.20892	5.96157	6.65136	6.88493	7.89974	5.939	6.42425	5.43256	6.04648	7.51866	6.97335	7.41948	4.83554	6.37101	0.132806	0.15856	0.76791	0.42828	22	20.5	0	0	0		19.1367	21.6105	28.4261	28.2053	22.049	25.4086	24.1394	17.7486	21.3334	26.6943	25.941	20.8939	22.5904	22.5336	0.54038	0.479306	0.08355	0.04337	18	17.5	1	1	1
PCC7418_0014	H0014	sigma-70 family RNA polymerase sigma factor	4.93513	5.29295	5.44046	5.07514	4.01719	3.85526	4.76935	4.31956	5.17753	4.87065	5.15986	5.10824	5.44253	5.01306	0.128307	0.0702121	0.53147	0.73681	18	13	0	0	0		7.13076	12.4509	12.2248	7.94605	6.84222	7.91166	9.08441	5.24599	12.4967	9.25565	6.88995	5.65834	5.45775	7.50073	0.489568	0.521862	0.18608	0.48075	14.5	14	0	0	0
PCC7418_0015	H0015	DUF1822 family protein	13.959	17.2844	16.4045	14.1078	13.2518	14.9277	14.9892	12.8542	16.5483	14.4471	13.9211	14.2894	13.7728	14.3055	0.0948642	0.078612	0.12401	0.57559	13.5	12.5	0	0	0		24.2044	39.8647	38.01	31.3755	19.7014	24.0935	29.5416	20.3013	39.2418	34.1249	25.2142	19.906	21.7947	26.7638	0.499724	0.515086	0.26375	0.31932	15.5	14.5	0	0	0
PCC7418_0016	H0016	hypothetical protein	46.3988	62.7325	56.0907	53.1714	51.1058	53.7073	53.8677	38.0883	46.9331	42.881	44.6756	45.2817	41.5235	43.2305	0.0920278	0.0664301	0.29804	0.91783	13.5	15.5	0	0	0		27.1125	34.2076	36.4232	30.5017	30.7235	27.4744	31.0738	22.9128	32.6362	33.4159	26.3702	24.0734	26.4912	27.6499	0.0622813	0.0926821	0.36415	0.09235	16	15	0	0	0
PCC7418_0017	H0017	DUF1822 family protein	37.3874	46.3358	42.9866	46.0239	46.0695	40.652	43.2425	33.5201	36.8276	39.0592	41.8149	44.3505	38.7423	39.0524	0.0769042	0.0883041	0.89224	0.79606	18.5	21.5	0	0	0		34.3699	40.616	41.994	42.2735	42.9164	41.6453	40.6359	31.262	34.5652	40.7951	37.9427	37.1695	34.3621	36.0161	0.066763	0.0777548	0.7031	0.21206	16.5	18	0	0	0
PCC7418_0018	H0018	NACHT domain-containing protein	2.42317	3.961	3.10338	3.12728	3.04546	4.04289	3.28386	2.36523	4.00024	3.28738	2.27573	3.5362	4.03925	3.25067	0.170882	0.217566	0.25025	0.11006	12	10.5	0	0	0		3.79988	7.72632	7.98195	6.80192	6.04701	5.95968	6.38612	3.64585	7.95226	8.01356	5.33355	4.63869	5.42301	5.83449	0.42161	0.500368	0.22543	0.11243	16	14.5	0	0	0
PCC7418_0019	H0019	hypothetical protein	1.69936	3.20876	2.55367	2.95367	2.63756	2.25524	2.55138	3.05891	2.77272	2.94017	1.99102	2.53104	2.79768	2.68192	0.190343	0.130109	0.78377	0.47443	16.5	10	0	0	0		14.4	26.0442	22.5539	16.8485	11.2639	17.6593	18.1283	13.681	28.3104	18.6023	14.3967	10.3707	16.8742	17.0392	1.92763	2.11057	0.16405	0.28919	14	12.5	0	0	0
PCC7418_0021	H0021	DUF4258 domain-containing protein	9.93885	11.3759	9.21195	6.80256	5.28046	6.90396	8.25228	10.8283	10.1643	10.2275	10.7897	9.53446	11.0968	10.4402	0.253578	0.0501622	0.71947	0.96987	12	16	0	0	0		25.2561	32.3244	33.6083	25.925	23.399	29.5996	28.3521	21.0821	32.6818	26.3521	18.1475	16.4983	24.2584	23.1701	0.456029	0.518591	0.01746	0.13504	14	12.5	1	0	0
PCC7418_0022	H0022	VWA domain-containing protein	8.09757	14.5965	8.75036	10.4846	12.0335	11.1964	10.8598	7.8043	12.4112	7.7384	7.39601	10.669	11.7309	9.62496	0.19776	0.212629	0.63492	0.12827	9.5	9	0	0	0		11.3084	24.4762	24.2957	21.6654	12.6438	19.2464	18.9393	9.83203	27.4111	25.9055	18.2936	12.4977	16.3686	18.3848	0.482501	0.670536	0.08465	0.13955	15.5	15	1	0	0
PCC7418_0023	H0023	protein phosphatase 2C domain-containing protein	3.04912	5.36423	3.84021	4.51456	4.3871	5.68121	4.47274	2.52226	4.69204	3.56225	3.04318	4.02542	4.1636	3.66813	0.19769	0.197102	0.50752	0.29708	11.5	11	0	0	0		11.2059	23.12	22.5987	16.6337	9.08375	18.2167	16.8098	7.88438	22.0371	23.3255	15.786	10.1136	13.7591	15.4843	1.17754	1.55055	0.04471	0.08307	14.5	15.5	1	1	1
PCC7418_0024	H0024	serine/threonine protein kinase	3.657	7.4238	4.07727	4.52612	4.51721	6.35768	5.09318	4.01776	8.23752	4.86178	4.60643	4.63772	6.88996	5.54186	0.263159	0.271287	0.26615	0.16268	10.5	11	0	0	0		9.13447	17.6822	18.7095	12.025	7.42866	12.4837	12.9106	6.56096	16.884	16.1623	11.976	7.01271	10.9829	11.5965	0.808235	0.720622	0.05541	0.09675	15	15	1	1	1
PCC7418_0025	H0025	AAA family ATPase	3.189	6.79701	4.0333	3.75268	3.16298	4.75938	4.28239	2.54057	6.34075	4.09835	3.26928	2.87084	5.19986	4.05328	0.291379	0.331772	0.26624	0.10049	12	12	0	0	0		4.91324	9.29204	9.57642	5.98355	3.97061	6.71261	6.74141	4.31081	8.94226	9.46185	5.56469	3.77725	6.07062	6.35458	0.487385	0.531776	0.05332	0.06148	14.5	14.5	1	1	1
PCC7418_0027	H0027	hypothetical protein	5.75261	12.2122	7.07072	7.64595	5.36225	9.29498	7.88978	4.37192	10.6059	8.3614	7.53822	6.07948	9.39522	7.72536	0.294277	0.266752	0.32692	0.15528	12	13.5	0	0	0		5.16941	8.26998	8.23281	5.95085	5.97974	5.8144	6.56953	4.06026	6.66089	7.85014	4.86029	4.25291	5.60435	5.54814	0.154533	0.17451	0.25127	0.02422	14.5	15	0	1	0
PCC7418_0028	H0028	hypothetical protein	2.00089	4.33882	2.4152	2.45288	1.90983	2.35547	2.57885	1.85566	4.07797	3.12969	2.85468	2.25058	3.26256	2.90519	0.315491	0.246862	0.54386	0.18562	12	13.5	0	0	0		4.59146	6.04736	7.55764	5.22345	4.09482	5.41002	5.48746	2.82768	5.79219	5.84415	4.23389	3.14696	4.31388	4.35979	0.431138	0.399725	0.02375	0.05725	15.5	15	1	1	1
PCC7418_0029	H0029	DUF2357 domain-containing protein	6.85529	11.0125	7.88822	7.82159	6.61008	8.06621	8.04231	8.10027	12.3398	9.5827	8.81921	8.10485	10.0373	9.49736	0.178431	0.153362	0.41204	0.20641	12.5	12.5	0	0	0		6.10077	8.36497	10.8969	7.32406	5.63932	8.08259	7.73477	5.09612	9.63031	10.3063	7.65701	6.50557	7.77309	7.82806	0.213847	0.185558	0.00645	0.05533	15.5	15	1	1	1
PCC7418_0032	H0032	hypothetical protein	23.1337	113.894	65.8187	62.8033	43.6988	63.3321	62.1134	24.1469	80.2165	50.953	31.6083	29.6452	42.3377	43.1513	0.443613	0.434807	0.37994	0.23499	13.5	12.5	0	0	0		8.04414	10.6658	12.6875	6.79687	12.5597	9.65317	10.0679	6.66568	9.71563	12.3337	7.25868	6.64028	6.00234	8.10271	0.0350243	0.0516725	0.71985	0.24965	12	16	0	0	0
PCC7418_0033	H0033	GntR family transcriptional regulator	170.707	159.553	144.05	116.467	128.819	117.703	139.55	161.229	160.642	179.931	184.048	162.272	165.846	168.995	0.146752	0.0556877	0.84526	0.00939	7.5	19	0	0	0		47.3801	57.7446	53.1247	49.2264	52.3159	55.769	52.5934	49.842	58.5003	52.3523	47.5392	49.559	50.7958	51.4314	0.0254186	0.0205555	0.10769	0.26197	11.5	11.5	0	0	0
PCC7418_0034	H0034	photosystem I protein PsaD	7529.79	6745.39	6480.5	6257.29	4778.7	5380.79	6195.41	9105.54	9619.46	8671.87	8943.23	7414.27	9733.15	8914.59	0.144952	0.0858473	0.97191	0.559	19	12.5	0	0	0		4789.74	4464.18	3220.95	2652.54	2163.75	2202.38	3248.93	5362.92	4575.63	3967.52	2576.74	2289.21	2804.69	3596.12	0.167746	0.126187	0.92925	0.89744	8	9.5	0	0	0
PCC7418_0035	H0035	serine hydrolase	7.51606	9.59788	10.13	10.3592	9.48968	8.87334	9.32769	10.5209	11.5186	8.77236	9.25363	8.14788	9.62246	9.63931	0.100716	0.115476	0.32552	0.65137	18	9.5	0	0	0		34.7141	41.9009	40.7395	37.6925	21.3956	29.3969	34.3066	33.5485	42.8826	44.0925	34.7479	22.8575	25.0468	33.8627	0.759944	0.831794	0.43499	0.43004	16.5	16.5	0	0	0
PCC7418_0036	H0036	hypothetical protein	41.9856	44.6122	46.7406	46.6489	47.5469	40.8921	44.7377	46.9414	49.5044	53.8659	54.0931	57.4646	46.0328	51.3171	0.0562043	0.0804836	0.49682	0.53082	20.5	21.5	0	0	0		52.5229	54.4542	53.3481	53.8451	52.7801	63.7452	55.1159	48.4603	61.6045	58.7855	60.7319	56.8568	60.6315	57.8451	0.087443	0.0872073	0.51653	0.45853	11	15	0	0	0
PCC7418_0037	H0037	ABC transporter ATP-binding protein/permease	15.3961	17.1377	17.4361	15.7881	17.7712	15.9227	16.5753	15.6098	16.3819	18.6435	18.0366	20.19	15.8496	17.4519	0.0546523	0.0946308	0.8797	0.66841	13.5	21.5	0	0	0		28.0946	25.8804	32.987	34.2385	27.6124	35.7736	30.7644	26.4878	31.4982	34.7822	37.4885	35.8421	38.08	34.0298	0.224412	0.228613	0.53797	0.74806	17.5	17.5	0	0	0
PCC7418_0038	H0038	class I SAM-dependent methyltransferase	110.362	106.798	108.407	106.545	105.597	72.0223	101.622	152.102	124.636	147.673	120.921	107.279	93.8513	124.41	0.131127	0.165627	0.5952	0.81275	22.5	20	0	0	0		92.4253	90.7182	112.315	120.442	99.7665	117.765	105.572	99.2136	101.24	122.259	128.987	115.676	118.509	114.314	0.1166	0.0866227	0.42925	0.29892	18.5	19	0	0	0
PCC7418_0039	H0039	50S ribosomal protein L21	309.195	189.762	233.247	239.273	369.613	313.343	275.739	402.946	222.075	279.823	283.502	443.243	329.864	326.909	0.218969	0.231672	0.38826	0.24478	4	3.5	0	0	0		934.199	341.64	523.273	721.247	848.436	996.283	727.513	1077.5	387.81	658.217	781.221	986.031	1137.77	838.091	0.837833	0.797043	0.56079	0.60669	3.5	3.5	0	0	0
PCC7418_0040	H0040	50S ribosomal protein L27	1200.82	1244.62	1222.76	1214.35	1196.88	1152.15	1205.26	1589.36	1812.59	1725.81	1680.59	1795.84	1734.66	1723.14	0.0235854	0.0431255	0.83599	0.64465	18.5	11.5	0	0	0		1494.09	768.532	975.601	1174.06	1347.02	1665.29	1237.43	1758.74	955.023	1252.34	1358.94	1576.34	1829.65	1455.17	0.251975	0.175324	0.64273	0.64231	4.5	4	0	0	0
PCC7418_0041	H0041	PstS family phosphate ABC transporter substrate-binding protein	15.1212	23.7433	18.4273	13.8268	13.6611	14.8583	16.6063	20.8805	31.7743	28.2007	19.8779	20.5116	19.1849	23.405	0.214195	0.204935	0.3881	0.46731	12.5	13.5	0	0	0		15.8823	31.1345	68.3952	37.95	19.1413	20.0536	32.0928	13.9213	25.5965	62.3453	41.2118	21.4622	15.6677	30.0341	1.07961	0.725113	0.04265	0.03452	17.5	18	1	1	1
PCC7418_0043	H0043	alpha/beta fold hydrolase	10.14	9.0068	9.29205	11.9339	14.9244	9.84062	10.8563	9.02969	8.19139	10.0214	8.92889	9.94541	7.88947	9.00105	0.188486	0.0887647	0.32171	0.56332	1.5	21.5	0	0	0		11.4551	8.17963	10.3255	14.6256	15.0143	14.559	12.3599	9.83833	9.13814	9.71455	13.0317	16.1876	14.0256	11.9893	0.236185	0.289671	0.61842	0.73564	1	2.5	0	0	0
PCC7418_0044	H0044	response regulator	299.44	264.304	285.027	318.249	256.057	244.777	277.976	343.798	337.85	376.254	387.348	343.403	365.048	358.95	0.0917392	0.0516151	0.16156	0.11553	21.5	19	0	0	0		152.869	87.095	70.6689	55.1331	56.622	70.8258	82.2023	121.879	81.54	86.6153	53.3989	50.5844	70.9269	77.4908	0.11992	0.0664879	0.71353	0.91374	5.5	8.5	0	0	0
PCC7418_0045	H0045	PAS domain-containing protein	133.427	80.5567	91.0665	95.5602	92.7017	87.2518	96.7606	109.026	83.2949	99.0053	107.895	113.679	107.142	103.34	0.176385	0.0963652	0.46522	0.37834	2	1	0	0	0		38.8782	16.215	13.4039	13.8526	16.956	22.9532	20.3765	37.1956	15.9665	15.7075	12.2465	15.7519	21.4245	19.7154	0.0913863	0.0800009	0.46683	0.58466	5	5.5	0	0	0
PCC7418_0046	H0046	hypothetical protein	6087.49	8216.08	6560.25	5411.65	4275.28	4856.52	5901.21	8052	12322.5	9813.02	8983.72	7581.76	9401.61	9359.11	0.216595	0.163201	0.64086	0.28005	13.5	13	0	0	0		5891.6	8085.03	6624.72	7038.34	7865.47	6901.31	7067.74	7087.99	9211.71	7598.67	7871.84	8556.07	8321.08	8107.89	0.125279	0.0732506	0.87381	0.58215	9.5	10	0	0	0
PCC7418_0047	H0047	type II 3-dehydroquinate dehydratase	1420.57	2058.2	1636.71	1378.04	1053.9	1241.37	1464.8	2023.42	3186.41	2478.95	2281.42	1907.83	2393.25	2378.55	0.217662	0.173352	0.54716	0.29305	13.5	13	0	0	0		1683.05	2210.82	1917.59	2125.74	2145.32	1901.98	1997.42	2072.52	2713.09	2357.06	2445.67	2503.22	2436.29	2421.31	0.124076	0.0802196	0.9794	0.73481	16.5	12.5	0	0	0
PCC7418_0048	H0048	hypothetical protein	58.5021	58.4349	58.4427	56.905	66.427	54.6171	58.8881	63.5168	62.4184	70.2133	63.9932	63.2227	55.3142	63.1131	0.0618373	0.0686603	0.60995	0.42181	3	19.5	0	0	0		180.417	190.248	225.074	278.482	237.064	241.457	225.457	206.872	233.817	252.058	316.717	286.373	249.338	257.529	0.557668	0.562449	0.51001	0.45136	20	21	0	0	0
PCC7418_0049	H0049	HDIG domain-containing protein	25.4337	28.9547	25.974	26.8671	26.52	21.4457	25.8659	25.3053	24.7755	25.7734	23.5125	21.3908	20.0898	23.4745	0.0874612	0.0888972	0.90667	0.77178	22	18.5	0	0	0		40.3117	40.2711	57.2124	58.3611	44.8358	47.4531	48.0742	39.3285	41.0953	53.134	57.2475	50.0776	43.8878	47.4618	0.282933	0.277295	0.03996	0.12142	19	20	1	0	0
PCC7418_0050	H0050	thioredoxin	210.846	264.157	202.935	186.797	181.063	179.253	204.175	283.255	419.522	403.053	350.917	353.905	399.827	368.413	0.142809	0.124226	0.71325	0.12669	11	13.5	0	0	0		212.597	239.504	269.12	239.174	212.688	209.953	230.506	245.958	293.46	321.741	293.083	251.639	269.101	279.164	0.104046	0.0715788	0.08942	0.02011	17	16.5	1	0	0
PCC7418_0051	H0051	mechanosensitive ion channel	96.2428	107.45	124.882	133.298	109.34	107.359	113.095	89.978	115.264	136.512	111.354	95.3796	95.0444	107.255	0.108892	0.148668	0.06084	0.07608	19	17	1	1	1		233.387	252.85	302.033	255.171	150.381	195.982	231.634	239.353	275.474	307.488	284.981	203.14	214.144	254.097	0.42461	0.354452	0.22441	0.15765	17	17.5	0	0	0
PCC7418_0052	H0052	SRPBCC family protein	22.4936	40.9461	40.7651	36.5794	31.1442	22.4909	32.4032	24.409	37.4738	37.8358	35.9218	28.21	27.5037	31.8924	0.238512	0.167654	0.4406	0.2212	17	17	0	0	0		42.6675	52.8951	58.4348	50.3337	40.6086	39.3361	47.3793	43.7965	66.5244	62.8417	52.554	44.9899	43.5883	52.3825	0.21607	0.290532	0.19189	0.36409	17	15.5	0	0	0
PCC7418_0053	H0053	tetratricopeptide repeat protein	56.4299	54.6137	59.9542	57.3772	70.0789	47.9753	57.7382	58.1418	55.6679	62.9478	63.2167	70.9688	50.1233	60.1777	0.114911	0.109164	0.58883	0.39897	0.5	23	0	0	0		83.5319	87.7293	110.94	113.961	100.994	89.7559	97.8186	98.5384	100.834	116.337	130.128	112.973	92.1335	108.49	0.201698	0.211836	0.0813	0.06044	19.5	20.5	1	1	1
PCC7418_0054	H0054	recombination protein RecR	48.0037	51.6874	55.3424	53.9389	65.4856	48.8028	53.8768	48.8873	45.7511	53.7287	52.5229	53.0178	35.485	48.2321	0.107682	0.131291	0.82394	0.29091	0	22	0	0	0		90.1065	93.4767	107.562	109.294	106.041	88.3636	99.1406	102.862	103.331	102.923	117.934	106.186	108.14	106.896	0.161002	0.109921	0.1895	0.48716	20.5	21.5	0	0	0
PCC7418_0056	H0056	sodium-dependent bicarbonate transport family permease	10.7597	790.23	1037.73	1506.27	907.012	86.8553	723.143	228.729	833.801	947.354	1024.75	518.016	74.6204	604.545	0.728005	0.594951	0.28282	0.28738	20	19	0	0	0		35.3876	3165.04	2714.07	3005.67	1911.14	859.861	1948.53	35.7923	3027.45	2108.38	2417.06	1908.88	188.373	1614.32	1.59979	1.84904	0.48988	0.73	17.5	18	0	0	0
PCC7418_0057	H0057	hypothetical protein	38.2318	1316.25	1652.22	2363.67	1547.72	181.857	1183.33	343.748	1260.39	1338.93	1409.13	743.456	129.843	870.915	0.696672	0.574823	0.32439	0.33959	20	18.5	0	0	0		58.5117	4089.38	3667.49	4101.05	2596.62	1186.96	2616.67	51.5341	3441.91	2663.95	2944.05	2362.87	246.886	1951.87	1.29387	1.51162	0.46214	0.68002	17.5	18	0	0	0
PCC7418_0059	H0059	DUF2283 domain-containing protein	81.8204	306.443	269.851	263.033	282.892	120.247	220.715	104.069	219.661	198.717	215.998	189.207	83.8054	168.576	0.391527	0.320731	0.77231	0.63813	18	19	0	0	0		24.2152	80.4245	73.2504	68.2095	88.3071	62.2523	66.1098	21.756	63.2666	57.3114	57.4953	59.6426	23.6377	47.1849	0.0929089	0.103422	0.84197	0.74868	15	18.5	0	0	0
PCC7418_0060	H0060	DUF4258 domain-containing protein	69.7753	257.49	222.397	210.358	222.662	101.888	180.762	92.0332	182.127	165.7	175.322	159.709	71.62	141.085	0.383221	0.30405	0.75801	0.66663	17.5	19	0	0	0		19.1174	64.4006	60.8081	55.7491	70.7411	47.8514	53.1113	18.3039	52.4107	47.5938	49.1082	48.9579	19.6015	39.3293	0.0927826	0.102674	0.82135	0.72112	15.5	18.5	0	0	0
PCC7418_0061	H0061	Rpn family recombination-promoting nuclease/putative transposase	73.002	85.6926	70.8949	71.5492	67.9513	69.6753	73.1275	60.7585	75.7543	72.1523	74.4724	81.6876	80.4326	74.2096	0.079753	0.092426	0.70288	0.87307	11	11.5	0	0	0		18.2677	24.6323	25.8683	27.9823	29.7254	19.9636	24.4066	12.9096	23.2341	22.1636	19.8066	23.4796	17.2063	19.8	0.0560186	0.0507564	0.6623	0.81049	20.5	15.5	0	0	0
PCC7418_0064	H0064	Rpn family recombination-promoting nuclease/putative transposase	42.5069	45.4041	39.532	34.8293	38.489	36.4242	39.5309	35.9564	46.1454	47.1861	46.657	44.7698	47.4554	44.695	0.090146	0.0895637	0.60396	0.38756	9	15.5	0	0	0		13.2446	16.4673	20.5453	20.2482	19.6604	15.9453	17.6852	11.6771	16.9913	17.53	19.4162	15.3788	17.016	16.3349	0.0676264	0.0535939	0.3355	0.32753	19	17	0	0	0
PCC7418_0068	H0068	IS200/IS605 family element transposase accessory protein TnpB	312.208	319.773	320.995	299.184	313.613	282.266	308.006	453.181	396.758	452.09	430.563	466.518	403.077	433.698	0.0438925	0.0603256	0.98122	0.42352	20	23.5	0	0	0		128.739	132.053	157.529	190.441	171.196	150.29	155.041	133.049	148.063	189.631	193.436	179.924	148.412	165.419	0.0696734	0.0534133	0.30588	0.20012	21	19.5	0	0	0
PCC7418_0069	H0069	hypothetical protein	138.4	108.903	125.081	117.375	134.374	107.262	121.899	147.369	121.209	143.026	130.934	162.674	129.873	139.181	0.0971605	0.0977871	0.37931	0.53177	1	2	0	0	0		638.568	426.49	614.838	647.459	490.624	543.671	560.275	680.693	456.508	660.433	744.551	676.199	574.987	632.229	0.667578	0.6679	0.31629	0.07144	21	22.5	0	1	0
PCC7418_0070	H0070	Ig-like domain-containing protein	867.076	792.5	1035.71	871.578	1037.77	985.979	931.769	1039.81	766.342	957.275	996.016	976.465	928.061	943.994	0.100088	0.0916701	0.95137	0.2962	17.5	23.5	0	0	0		2748.71	2743.23	3251.93	3439.79	2055.48	2842.83	2846.99	2925.23	3037.61	3480.41	3951.24	3190.85	3031.78	3269.52	0.472367	0.373088	0.16834	0.04946	18	20	0	1	0
PCC7418_0071	H0071	hypothetical protein	349.996	291.709	378.212	347.066	361.43	345.021	345.572	420.633	271.784	386.281	343.038	312.141	336.061	344.99	0.0769267	0.13976	0.60795	0.76458	21	22	0	0	0		2799.74	2917.15	3454.61	3687.38	2261.43	2999.03	3019.89	3073.84	3361.67	3737.26	4311.4	3456.61	3234.55	3529.22	1.33093	1.17304	0.10958	0.0934	18	20	0	1	0
PCC7418_0072	H0072	hypothetical protein	694.854	569.662	759.701	725.528	877.304	773.384	733.406	657.831	469.479	654.367	617.601	710.942	620.964	621.864	0.126148	0.120203	0.81272	0.5745	0	0	0	0	0		3406.24	3674.24	4079.89	4424.64	2957.44	3586.62	3688.18	3453.3	4063.79	4138.35	4640.55	3844.99	3639.24	3963.37	0.639488	0.615326	0.11615	0.23222	18	19	0	0	0
PCC7418_0073	H0073	hypothetical protein	37.6085	28.0164	42.9712	37.0232	52.6874	43.4474	40.2923	39.0601	25.5092	40.5518	33.3348	47.0702	36.8186	37.0575	0.186651	0.178916	0.87799	0.74944	1.5	1	0	0	0		324.871	207.988	323.131	367.314	324.765	445.86	332.321	366.868	243.365	360.885	420.527	433.822	501.244	387.785	1.74824	2.14987	0.96133	0.91138	21.5	0.5	0	0	0
PCC7418_0074	H0074	UDP-N-acetylmuramoyl-L-alanyl-D-glutamate--2,6-diaminopimelate ligase	25.2044	21.3346	23.2301	21.5658	24.4049	20.1671	22.6512	24.47	23.4211	25.5501	24.5265	23.0503	20.2315	23.5416	0.0785864	0.0716654	0.49352	0.38049	1.5	20.5	0	0	0		67.0419	62.2812	86.1277	92.0647	72.1311	96.1769	79.3039	75.686	69.3875	88.7106	97.0362	92.9412	107.874	88.6059	0.56585	0.547674	0.55703	0.91775	18	19	0	0	0
PCC7418_0075	H0075	NADPH-dependent 7-cyano-7-deazaguanine reductase QueF	136.847	67.2135	71.3538	73.2811	114.729	80.7257	90.6915	148.869	85.8671	76.4964	81.4474	108.98	81.2015	97.1437	0.285967	0.261424	0.15362	0.20592	3.5	3.5	0	0	0		278.64	184.403	168.384	243.304	336.512	251.626	243.812	295.358	158.797	162.917	210.947	316.841	321.316	244.363	0.6219	0.713774	0.09606	0.32013	3.5	4.5	1	0	0
PCC7418_0076	H0076	CIA30 family protein	145.709	120.486	159.1	149.827	136.719	120.825	138.778	139.296	128.559	142.459	136.957	132.067	101.287	130.104	0.103766	0.105048	0.14001	0.41739	20.5	21.5	0	0	0		83.9539	97.3283	84.9982	104.338	105.532	109.777	97.6547	74.3423	83.0921	71.4236	97.3232	98.5233	91.1678	85.9787	0.0721591	0.0811354	0.93177	0.76671	6.5	2	0	0	0
PCC7418_0078	H0078	calcium-binding protein	242.317	227.546	284.338	245.636	236.819	223.51	243.361	262.104	236.404	279.891	225.834	228.605	221.427	242.377	0.0817079	0.088077	0.25194	0.78538	18.5	17.5	0	0	0		387.647	552.962	648.072	510.206	268.463	350.772	453.02	375.136	592.558	645.696	549.601	350.142	359.339	478.745	0.530734	0.497889	0.14518	0.17612	16.5	17	0	0	0
PCC7418_0079	H0079	DUF475 domain-containing protein	52.0892	44.9237	52.5055	45.377	52.8355	39.9465	47.9462	63.322	55.9049	57.8296	60.6922	57.1951	49.1119	57.3426	0.101317	0.0770233	0.69049	0.27668	23.5	23.5	0	0	0		74.7119	58.39	71.9087	80.4908	76.7651	81.3322	73.9331	92.6505	80.2133	83.9087	107.125	103.402	108.458	95.9597	0.159764	0.193723	0.66168	0.69881	23	1	0	0	0
PCC7418_0080	H0080	EamA family transporter	6.22176	8.9457	8.92639	9.08233	10.3811	7.74251	8.54996	8.40754	10.2134	8.75377	10.1538	9.91326	7.7376	9.19656	0.151048	0.103263	0.90765	0.80636	19	23	0	0	0		9.82921	13.4575	17.9944	16.9041	13.4463	13.1494	14.1301	10.7851	15.6076	16.101	14.3464	13.7887	13.5961	14.0375	0.313134	0.186515	0.06074	0.22936	18	15.5	1	0	0
PCC7418_0081	H0081	TRAP transporter substrate-binding protein	9.65966	10.1964	11.9803	9.92575	11.2034	7.61876	10.0974	9.58595	10.8723	13.0457	11.1297	10.6073	8.91655	10.6929	0.134965	0.121616	0.69707	0.23941	20	18	0	0	0		21.6912	33.0095	48.6682	35.6129	21.6015	23.7156	30.7165	22.1239	34.7498	41.5814	33.3049	22.504	24.4003	29.7774	0.961077	0.67965	0.03155	0.0706	17	17	1	1	1
PCC7418_0082	H0082	SDR family oxidoreductase	21.1845	7.63239	9.75878	12.0773	30.6333	16.1333	16.2366	28.5396	11.8445	11.3271	16.6111	39.6971	22.1838	21.7005	0.480404	0.461406	0.20203	0.14068	3.5	4	0	0	0		105.666	41.3642	39.3681	73.8936	120.361	139.895	86.7579	99.6027	49.2262	32.8846	68.66	143.426	142.129	89.3215	2.35628	1.97681	0.42832	0.3321	5	5	0	0	0
PCC7418_0083	H0083	hydroxyacylglutathione hydrolase	29.073	20.4589	21.4293	23.2787	36.6865	23.0678	25.6657	36.7781	20.5891	18.7595	26.0241	43.6158	26.2338	28.6667	0.219583	0.307284	0.17951	0.05752	3	3.5	0	1	0		146.135	60.0895	53.1386	108.871	171.003	195.222	122.41	124.586	58.3458	44.0795	96.1385	193.838	191.745	118.122	2.07951	2.05062	0.42197	0.40497	5	5	0	0	0
PCC7418_0084	H0084	response regulator transcription factor	131.57	37.5018	41.8762	47.2289	117.548	60.9909	72.786	138.139	41.6024	51.0149	62.2761	127.318	71.2543	81.9342	0.515649	0.453991	0.11426	0.10959	3.5	3.5	0	0	0		248.469	88.707	68.5959	166.338	378.923	354.363	217.566	227.743	83.5769	60.567	137.238	364.772	326.421	200.053	1.65558	1.41665	0.35456	0.3313	5	5	0	0	0
PCC7418_0085	H0085	alpha/beta fold hydrolase	49.7068	36.4242	40.9679	48.554	58.2094	33.9169	44.6298	54.5512	35.0328	38.1721	42.0964	45.6471	35.0053	41.7508	0.187709	0.164376	0.08283	0.15346	1	2	1	0	0		117.22	93.0009	105.558	111.856	113.526	95.7762	106.156	118.607	95.6676	97.0702	105.628	109.912	100.901	104.631	0.202564	0.189516	0.06797	0.07925	0	2.5	1	1	1
PCC7418_0086	H0086	glycerophosphoryl diester phosphodiesterase	6.13495	8.43078	6.77546	6.45404	7.17053	7.26269	7.03807	5.92731	6.77445	8.76313	8.09058	7.60909	9.05443	7.70317	0.104303	0.14146	0.30549	0.43272	10.5	16	0	0	0		15.8641	14.5724	16.8329	23.4175	18.6217	17.4097	17.7864	12.2979	16.1049	19.4831	22.5003	21.1815	18.6382	18.3676	0.399705	0.437912	0.21959	0.57215	21.5	19.5	0	0	0
PCC7418_0087	H0087	hypothetical protein	13.2406	12.4206	12.4981	13.4165	14.9253	10.2851	12.7977	9.55804	9.43542	14.7432	13.8862	11.4315	8.01331	11.1779	0.108886	0.218481	0.26226	0.05345	0.5	19.5	0	1	0		46.2657	45.5989	52.2784	56.7958	44.677	58.6876	50.7173	32.8766	36.3966	38.934	55.5124	48.6846	51.3862	43.9651	0.434371	0.745131	0.57777	0.82435	17	21.5	0	0	0
PCC7418_0088	H0088	glycosyltransferase family 4 protein	18.0386	17.3881	15.8686	17.1752	18.1003	20.6507	17.8702	18.1603	16.3216	20.0933	16.6645	15.8201	14.2962	16.8927	0.0808801	0.108406	0.41716	0.54705	7.5	19	0	0	0		10.5328	8.95351	12.6171	12.6289	13.6227	13.3497	11.9508	11.0513	9.7099	14.2658	14.1141	13.4687	14.5826	12.8654	0.0932193	0.108298	0.82881	0.63164	21	19	0	0	0
PCC7418_0089	H0089	hypothetical protein	246.675	208.449	215.48	205.589	228.82	208.472	218.914	312.325	292.305	301.944	281.54	333.928	275.869	299.652	0.0666342	0.0651733	0.37841	0.55383	3.5	3	0	0	0		116.583	153.418	197.995	220.362	243.47	229.833	193.61	136.913	178.419	228.683	206.95	236.133	254.027	206.854	0.204981	0.131098	0.91	0.77187	19	15	0	0	0
PCC7418_0090	H0090	transposase	1397.95	1356.67	1653.49	1746.49	1760.04	1671.41	1597.67	1190.48	1120.04	1502.92	1404.37	1538.3	1325.34	1346.91	0.100611	0.113684	0.64087	0.60499	20.5	20.5	0	0	0		725.698	525.826	619.283	745.19	1087.69	850.84	759.087	797.894	580.041	676.765	829.246	860.298	801.584	757.638	0.111867	0.0725542	0.50035	0.31397	3	1	0	0	0
PCC7418_0091	H0091	insulinase family protein	76.7036	73.3938	84.4046	89.1354	89.6028	74.0342	81.2124	77.7044	78.9019	85.9891	85.3545	84.2045	74.0872	81.0403	0.0835663	0.0545278	0.18678	0.20805	22	20.5	0	0	0		77.8409	51.933	58.6175	67.1154	74.2144	69.619	66.5567	71.0891	55.3262	65.0041	79.1189	73.2387	71.1101	69.1478	0.109276	0.0917871	0.22936	0.25975	2.5	23.5	0	0	0
PCC7418_0093	H0093	ketol-acid reductoisomerase	233.669	197.789	244.43	261.448	286.982	247.23	245.258	196.235	171.103	216.52	209.634	233.851	195.569	203.819	0.110355	0.0959137	0.50298	0.52877	23.5	22.5	0	0	0		530.842	418.675	490.354	540.74	447.435	526.76	492.468	548.813	418.707	484.947	564.441	513.976	534.217	510.85	0.18578	0.237253	0.6857	0.38803	21.5	0	0	0	0
PCC7418_0094	H0094	DNA cytosine methyltransferase	50.7835	69.3398	60.6668	67.1025	80.2322	70.1406	66.3776	51.2927	57.9851	60.5779	62.5412	86.9366	60.0891	63.2371	0.136311	0.176727	0.94067	0.82384	7.5	2.5	0	0	0		13.5154	16.2675	19.536	20.8374	31.105	24.1022	20.8939	16.7908	16.8603	23.7294	15.7949	23.476	19.9987	19.4417	0.0852787	0.0508173	0.9478	0.91028	3	14	0	0	0
PCC7418_0095	H0095	hypothetical protein	46.5918	68.7083	57.2379	77.4164	89.425	82.1583	70.2563	42.3645	49.8004	53.9269	49.5391	76.0338	51.4162	53.8468	0.208887	0.195506	0.96429	0.90847	5.5	3.5	0	0	0		15.9267	16.6071	18.0549	18.3909	29.0837	22.7537	20.1362	16.1255	15.7554	20.3021	16.1084	19.3106	17.1432	17.4575	0.0648271	0.0322695	0.80184	0.82711	4.5	17.5	0	0	0
PCC7418_0096	H0096	glycosyltransferase family 2 protein	21.3804	30.1459	25.8113	28.796	37.0323	29.7128	28.8131	22.8487	25.4308	26.6551	27.7905	36.522	30.1701	28.2362	0.164259	0.153004	0.9194	0.90574	6	4	0	0	0		12.7252	12.4036	14.3185	16.7153	20.9903	18.4813	15.939	13.5495	12.8735	18.1169	16.1518	16.6911	17.4377	15.8034	0.107939	0.0687297	0.86992	0.62847	2.5	17.5	0	0	0
PCC7418_0097	H0097	YtxH domain-containing protein	3690.96	5059	6022.9	5578.99	4371.02	6128.03	5141.82	2664.21	4393.91	4994.54	3887.09	3866.55	5719.25	4254.26	0.171139	0.225605	0.13323	0.17817	15.5	13.5	0	0	0		2528.93	2972.04	2687.51	2215.73	2818.27	2187.97	2568.41	2334.4	2539.36	2569.24	1911.8	1722.2	1654.47	2121.91	0.0567123	0.0880522	0.84297	0.74835	9	15.5	0	0	0
PCC7418_0098	H0098	glucosylglycerol-phosphate synthase	159.341	207.702	238.772	250.185	207.441	170.651	205.682	178.906	183.784	206.524	192.089	164.486	153.294	179.847	0.159497	0.0968118	0.16315	0.22315	19	18.5	0	0	0		195.583	141.257	170.678	165.814	132.911	165.204	161.908	184.938	153.126	172.618	175.7	158.292	155.155	166.638	0.0993285	0.0656682	0.89935	0.36274	21	22	0	0	0
PCC7418_0099	H0099	RMD1 family protein	111.732	131.501	115.303	127.09	147.225	142.99	129.307	119.356	116.412	124.042	122.138	166.998	142.15	131.849	0.100982	0.134653	0.72076	0.74075	7.5	5	0	0	0		37.6714	36.5347	43.8886	48.1754	59.5222	43.0761	44.8114	36.8809	36.1902	49.4	40.5619	44.2655	43.599	41.8163	0.0591563	0.0345174	0.66052	0.56378	0	17	0	0	0
PCC7418_0100	H0100	hypothetical protein	39.8707	56.3798	52.6263	52.16	52.8675	53.3615	51.211	44.63	56.6548	51.9921	53.9914	67.3982	56.9667	55.2722	0.102584	0.123036	0.54372	0.91575	14	7	0	0	0		17.5123	17.5718	20.9389	22.9952	25.8905	20.6299	20.9231	16.7876	19.2093	21.5879	19.2497	21.4307	19.1728	19.573	0.0574421	0.0292345	0.67157	0.70967	23	17	0	0	0
PCC7418_0101	H0101	asparagine synthase	13.0693	16.633	13.6558	14.4929	16.6676	16.3993	15.153	13.5183	16.0184	17.4222	15.942	23.1657	19.0458	17.5187	0.0973511	0.172776	0.52977	0.9424	9	7	0	0	0		5.03396	5.40388	6.05346	7.34642	7.72282	6.59152	6.35868	5.79269	5.55596	6.487	5.92573	6.08867	7.08354	6.1556	0.064042	0.0287258	0.73247	0.71976	22.5	13.5	0	0	0
PCC7418_0102	H0102	Uma2 family endonuclease	6.05128	6.96819	7.36004	6.80007	6.06469	6.84096	6.68087	12.1368	14.3773	12.5474	12.5079	10.3138	10.4151	12.0497	0.0712551	0.115234	0.00372	0.79562	15.5	16	0	0	0		3.30459	4.2007	2.21569	3.2948	3.59093	3.24958	3.30938	3.06143	3.42344	2.5649	3.62482	4.38186	5.51966	3.76269	0.087996	0.079679	0.3889	0.65013	6	7.5	0	0	0
PCC7418_0103	H0103	hypothetical protein	12.8706	15.6539	14.4674	10.5065	11.0396	8.66653	12.2008	17.7771	20.832	19.5571	17.8272	20.8372	16.6094	18.9067	0.195738	0.085217	0.85202	0.98158	14	9	0	0	0		3.9745	3.48358	6.05307	6.2717	5.36103	5.59264	5.12275	4.19864	5.87742	6.72231	6.15695	6.38945	5.61182	5.8261	0.0851022	0.0427909	0.34382	0.48738	19.5	17	0	0	0
PCC7418_0106	H0106	type II toxin-antitoxin system VapC family toxin	220.83	291.962	295.197	325.46	301.207	281.908	286.094	255.109	267.896	298.983	291.794	299.027	263.076	279.314	0.112109	0.0638967	0.58834	0.43083	18.5	20	0	0	0		33.9734	30.11	34.373	35.6335	54.9956	39.7593	38.1408	33.3681	33.0142	37.5365	35.5789	40.0337	38.9174	36.4082	0.028146	0.00949065	0.64341	0.99614	3.5	16.5	0	0	0
PCC7418_0107	H0107	hypothetical protein	378.891	540.862	549.873	563.566	529.422	524.636	514.542	390.555	426.168	460.816	456.333	478.005	422.739	439.103	0.120508	0.0662246	0.48524	0.67185	16.5	19.5	0	0	0		53.7656	56.6431	55.9107	54.6457	90.2129	71.6339	63.802	52.155	52.6685	59.4578	52.616	59.8065	59.4907	56.0324	0.0257949	0.00810298	0.66168	0.83999	5.5	13	0	0	0
PCC7418_0108	H0108	7-cyano-7-deazaguanine synthase	8.77555	10.4352	9.64428	9.78591	12.2412	8.41846	9.88343	10.0253	11.6943	12.338	12.8163	15.3675	10.0936	12.0558	0.125993	0.150413	0.84646	0.73773	2	23	0	0	0		3.59246	4.73988	4.95362	5.80654	6.25099	5.74204	5.18092	3.22194	3.87851	5.93862	5.54636	6.41246	5.98983	5.16462	0.0887913	0.0982088	0.95845	0.81421	20	18	0	0	0
PCC7418_0109	H0109	hypothetical protein	44.7637	52.6556	53.695	49.1719	57.6446	45.9058	50.6394	54.7349	57.7076	66.6214	71.3787	89.5537	58.9007	66.4828	0.0888847	0.176779	0.97561	0.66843	18.5	23.5	0	0	0		14.076	15.7354	14.1854	18.3076	16.0975	14.973	15.5625	13.3366	14.6023	17.3964	17.5132	16.5014	15.1143	15.744	0.0282799	0.0229183	0.59962	0.22245	22.5	19	0	0	0
PCC7418_0110	H0110	NAD(P)/FAD-dependent oxidoreductase	21.5884	20.2754	23.3827	20.5157	23.9237	19.7256	21.5686	18.3019	20.2064	19.5253	21.637	22.7117	18.0344	20.0694	0.0733463	0.0839178	0.8434	0.60986	23	23.5	0	0	0		17.3854	17.9062	21.1194	22.1303	19.0477	18.7796	19.3948	16.0972	18.0366	19.2696	20.3536	19.0909	19.5506	18.7331	0.0785219	0.0679037	0.04554	0.535	19.5	18	0	0	0
PCC7418_0111	H0111	UDP-3-O-(3-hydroxymyristoyl)glucosamine N-acyltransferase	135.087	90.1415	113.479	95.8385	134.669	127.599	116.136	130.317	104.806	126.854	120.222	124.13	127.849	122.363	0.154382	0.0691438	0.57736	0.85429	5	23.5	0	0	0		71.6757	70.2759	89.9892	82.4549	81.4175	73.0827	78.1493	75.2053	75.754	94.6459	93.3618	87.0517	84.3758	85.0657	0.0607816	0.0623252	0.20162	0.17365	19	19	0	0	0
PCC7418_0112	H0112	glycine betaine/L-proline ABC transporter substrate-binding protein ProX	16.4441	19.359	20.4477	20.9628	21.6121	17.3215	19.3579	18.6746	17.4587	18.5139	18.7677	19.9534	15.7304	18.1831	0.0977468	0.0722923	0.60784	0.26963	20	23.5	0	0	0		22.244	28.2996	39.6979	36.3913	35.2614	32.6661	32.4267	23.5682	31.5428	35.4667	33.2891	32.8519	29.3199	31.0064	0.296307	0.209383	0.33118	0.37682	18	17.5	0	0	0
PCC7418_0113	H0113	tetratricopeptide repeat protein	20.6449	19.3693	19.5286	18.7077	24.801	22.5193	20.9285	20.1642	19.9125	21.6671	24.9048	25.2262	23.4615	22.5561	0.101229	0.0939875	0.45077	0.67419	6	23	0	0	0		8.69389	17.5782	20.8383	22.8215	27.8666	28.1945	20.9988	11.3133	21.6444	24.0551	26.2583	31.4806	26.3281	23.5133	0.317791	0.275419	0.93889	0.93764	15	17.5	0	0	0
PCC7418_0114	H0114	metal-sensing transcriptional repressor	221.894	221.638	246.082	255.107	300.952	251.25	249.487	310.751	279.988	296.827	328.216	313.228	275.298	300.718	0.10645	0.0622762	0.79972	0.00062	0.5	23	0	0	0		388.134	294.443	328.99	391.162	376.069	360.836	356.606	425.573	372.558	374.093	431.594	448.549	476.045	421.402	0.138961	0.124927	0.17838	0.63763	0.5	4	0	0	0
PCC7418_0115	H0115	DUF2499 domain-containing protein	73.498	60.3978	70.5174	67.1059	88.2128	84.6139	74.0576	69.7907	56.3927	69.372	66.3222	83.6553	82.9126	71.4076	0.130401	0.132909	0.71348	0.841	5	4.5	0	0	0		203.307	143.168	156.318	185.353	196.392	196.091	180.105	225.695	168.568	180.207	206.792	204.619	242.66	204.757	0.302786	0.352038	0.32259	0.72569	2.5	4	0	0	0
PCC7418_0116	H0116	NifU family protein	2128.75	4110.07	3866.65	3371.89	3259.64	2463.12	3200.02	2937.73	5265.04	4838.16	4441.71	4269.67	3137.44	4148.29	0.220834	0.204339	0.54415	0.62696	16	16.5	0	0	0		2187.56	3818.16	3539.26	2987.84	4864.03	2641.02	3339.65	2379.15	4125.25	4202.62	3539.61	4083.7	3645.25	3662.6	0.271583	0.150726	0.99415	0.54555	6.5	14.5	0	0	0
PCC7418_0117	H0117	site-2 protease family protein	17.2737	17.8435	21.2828	21.7602	24.2588	14.3971	19.4693	21.217	20.0054	24.0002	23.6029	21.85	15.4308	21.0177	0.168622	0.13534	0.41507	0.19759	22	21	0	0	0		84.2549	118.278	134.294	147.802	117.088	153.005	125.787	84.1616	119.185	124.834	145.821	138.396	138.543	125.157	1.17778	0.970788	0.47426	0.79991	16.5	18	0	0	0
PCC7418_0118	H0118	ribonuclease Z	22.9214	24.3571	25.5076	24.6112	35.1284	22.315	25.8068	27.1748	25.2067	30.2609	31.3978	29.583	21.5117	27.5225	0.166691	0.122657	0.74144	0.09815	2	21.5	0	1	0		103.065	115.165	149.469	160.034	130.94	167.934	137.768	103.083	127.77	147.332	164.513	157.608	174.486	145.799	0.909381	0.873112	0.53925	0.82714	17	17	0	0	0
PCC7418_0119	H0119	nitronate monooxygenase	1.23129	2.95914	3.21747	2.5097	2.70675	2.08795	2.45205	1.25764	2.50974	1.60586	2.10615	2.56496	1.3036	1.89133	0.265034	0.282335	0.44117	0.95841	16	2	0	0	0		2.08881	1.9376	4.92659	3.68725	1.84729	2.37781	2.81089	1.63518	2.53134	5.0591	4.41878	2.71697	2.50027	3.14361	0.460326	0.630842	0.01595	0.0194	18	18.5	1	1	1
PCC7418_0120	H0120	magnesium chelatase subunit H	9.88037	9.56429	11.0904	10.0076	11.5433	8.89046	10.1627	9.59956	9.67417	10.9843	10.6466	9.93152	7.7808	9.7695	0.0884419	0.10459	0.69382	0.24794	22	20.5	0	0	0		8.21795	8.23916	11.4098	11.6825	9.22261	8.80701	9.59651	8.59967	9.98206	10.9273	10.9991	9.68798	8.87736	9.84558	0.139998	0.0937574	0.01347	0.12184	19.5	18.5	1	0	0
PCC7418_0126	H0126	magnesium chelatase ATPase subunit D	5.86716	5.23338	6.00979	4.95094	5.59421	5.17969	5.47253	6.00825	5.79807	5.89574	6.18033	6.16149	6.81729	6.14353	0.069749	0.0537673	0.99967	0.91419	18	8	0	0	0		4.44649	3.90213	4.20146	4.45171	5.57035	3.99426	4.42773	3.46125	3.96269	3.61517	4.19579	4.60599	5.03203	4.14549	0.100692	0.0887422	0.32006	0.8413	1.5	8	0	0	0
PCC7418_0127	H0127	prepilin-type N-terminal cleavage/methylation domain-containing protein	24.1468	15.125	17.0174	19.2007	34.2558	22.9156	22.1102	21.5565	17.4623	23.8282	43.2526	76.6392	52.87	39.2681	0.283356	0.532666	0.28657	0.74177	3.5	3	0	0	0		13.0803	24.3336	24.9943	36.4017	64.0071	63.8508	37.778	12.8291	29.508	32.8337	50.5525	70.6551	66.0586	43.7395	0.890084	0.524576	0.90363	0.98934	7	5	0	0	0
PCC7418_0128	H0128	DNA topoisomerase (ATP-hydrolyzing) subunit B	110.025	81.0138	84.1721	78.8628	81.3755	111.572	91.1701	115.588	86.3722	91.1059	84.3386	88.6878	112.611	96.4505	0.153249	0.131453	0.65429	0.66431	7.5	7	0	0	0		116.16	95.873	96.5692	116.486	126.829	135.736	114.609	133.598	110.88	109.93	145.799	156.532	166.78	137.253	0.160086	0.222851	0.60864	0.66712	4.5	3.5	0	0	0
PCC7418_0129	H0129	fumarylacetoacetate hydrolase family protein	28.0954	21.6732	20.1036	18.2524	22.0138	24.7102	22.4748	24.4421	17.4225	18.8236	19.1128	21.5473	21.6758	20.504	0.141749	0.113027	0.30422	0.36594	6.5	4	0	0	0		42.8692	36.261	44.2681	48.2767	55.9368	59.4013	47.8355	41.5278	43.1976	47.9007	58.0245	59.4003	64.6142	52.4442	0.349857	0.423749	0.93575	0.99124	4	22.5	0	0	0
PCC7418_0130	H0130	hypothetical protein	71.9542	90.7055	103.502	124.618	116.13	86.5135	98.9038	87.5115	99.5209	101.741	99.0995	89.0645	73.3324	91.7116	0.181156	0.107075	0.41026	0.46945	20.5	19	0	0	0		149.798	155.336	150.994	147.747	123.172	147.795	145.807	169.006	184.772	170.236	182.891	177.339	173.957	176.367	0.105537	0.0647734	0.53142	0.99914	14.5	20	0	0	0
PCC7418_0131	H0131	hypothetical protein	297.22	285.027	330.583	366.26	322.908	259.504	310.25	251.45	265.409	295.043	282.983	256.055	227.492	263.072	0.110813	0.0831983	0.0283	0.16064	21	19	1	0	0		233.128	221.691	235.261	207.629	213.441	233.047	224.033	252.085	259.167	218.536	241.557	250.881	254.068	246.049	0.0342332	0.0508408	0.52851	0.13109	12	6.5	0	0	0
PCC7418_0132	H0132	RdgB/HAM1 family non-canonical purine NTP pyrophosphatase	86.7234	84.3826	113.979	108.553	93.5237	82.0883	94.8751	69.8226	59.101	84.7423	75.0727	64.4383	59.539	68.786	0.128654	0.131835	0.02418	0.11291	19.5	19.5	1	0	0		135.585	117.701	146.884	138.901	109.505	124.096	128.779	123.741	113.818	138.779	140.299	112.841	120.444	124.987	0.135576	0.15916	0.24784	0.03849	18.5	19	0	1	0
PCC7418_0133	H0133	IS200/IS605 family element transposase accessory protein TnpB	602.503	659.751	749.787	713.54	877.115	805.887	734.764	816.498	678.642	805.649	819.236	871.438	792.034	797.249	0.12314	0.0733591	0.99664	0.38738	11	0	0	0	0		576.681	481.996	487.943	548.025	702.553	669.669	577.811	608.855	530.967	530.348	627.269	694.132	697.71	614.88	0.114062	0.0849459	0.46948	0.56008	4.5	4	0	0	0
PCC7418_0134	H0134	P-II family nitrogen regulator	4777.7	5024.83	5604.56	4304.99	4742.55	4912.02	4894.44	4838.19	4935.71	5689.65	5384.87	6193.16	5957.7	5499.88	0.0793817	0.0907778	0.29609	0.9909	13.5	16	0	0	0		2309.33	2120.44	2788.92	2111.39	2485.78	2099.39	2319.21	2555.48	2206.94	3256.41	2231.12	2091.43	2103.55	2407.49	0.0513832	0.0744571	0.79645	0.44393	18.5	17.5	0	0	0
PCC7418_0136	H0136	PilN domain-containing protein	92.0103	91.1907	97.5666	95.0424	84.8213	63.7547	87.3977	75.8494	81.2189	93.6711	88.3843	78.3458	60.8458	79.7192	0.129041	0.130065	0.47057	0.24462	20.5	19.5	0	0	0		125.149	144.757	145.154	137.645	82.0836	95.7357	121.754	107.547	137.121	141.91	132.374	91.9106	86.7023	116.261	0.279936	0.275553	0.46256	0.33279	17.5	17.5	0	0	0
PCC7418_0137	H0137	hypothetical protein	81.3508	80.1957	84.622	84.9755	74.5167	57.8349	77.2493	73.1551	79.9001	90.8618	79.8502	76.7259	59.6998	76.6988	0.120968	0.121645	0.4264	0.42721	21	19	0	0	0		148.433	172.131	182.272	172.131	103.971	126.52	150.91	133.865	166.36	178.748	177.379	121.193	112.85	148.399	0.361869	0.348982	0.29607	0.21615	17.5	18.5	0	0	0
PCC7418_0138	H0138	type IV pilus secretin family protein	62.5749	53.6198	64.1432	60.1845	57.9086	43.6923	57.0206	68.8041	58.7787	72.6827	68.3387	65.3556	50.8807	64.1401	0.120144	0.113573	0.35142	0.25707	21.5	21.5	0	0	0		128.769	136.284	153.073	137.217	84.7855	102.453	123.764	128.056	144.804	149.954	155.752	107.652	101.206	131.237	0.404712	0.324776	0.33251	0.31087	17.5	19	0	0	0
PCC7418_0139	H0139	Txe/YoeB family addiction module toxin	30.0514	36.4944	34.2496	45.1033	42.2099	33.6711	36.9633	32.8864	38.1883	41.6119	42.065	57.0064	44.3184	42.6794	0.139698	0.172587	0.56875	0.94294	22	2.5	0	0	0		24.2478	24.5874	30.4646	41.7153	32.5111	39.9336	32.2433	24.3256	25.6476	33.5028	37.4656	37.8391	45.9466	34.1212	0.183034	0.17455	0.75688	0.95201	20	16	0	0	0
PCC7418_0140	H0140	type II toxin-antitoxin system Phd/YefM family antitoxin	61.2898	69.8345	71.6861	79.0905	83.746	78.1918	73.9731	61.7824	67.4299	73.5241	85.7395	106.065	83.1897	79.6219	0.0991432	0.181532	0.95673	0.82998	21.5	1	0	0	0		42.9471	42.0842	47.7197	68.4863	55.844	63.7676	53.4748	44.3377	43.6665	53.1463	53.5141	57.5869	61.8516	52.3505	0.136373	0.0825637	0.7738	0.97315	21	16.5	0	0	0
PCC7418_0141	H0141	L-threonylcarbamoyladenylate synthase	6.11755	6.57684	6.33914	5.07288	7.93437	7.81088	6.64194	5.64568	5.40177	5.44858	6.48499	6.26363	4.23124	5.57932	0.148914	0.13005	0.32931	0.14605	8.5	23	0	0	0		17.934	20.7353	33.7477	36.8472	29.2184	38.0664	29.4248	20.1719	25.9134	37.7173	33.8059	32.7231	35.2813	30.9355	1.1598	1.07886	0.55409	0.4212	18	17	0	0	0
PCC7418_0142	H0142	3-methyl-2-oxobutanoate hydroxymethyltransferase	20.0044	21.8356	22.6621	22.3425	25.9023	21.4629	22.3683	21.5025	22.2347	23.528	21.4073	21.4506	17.8492	21.3287	0.0801137	0.0807906	0.92742	0.6822	0	19.5	0	0	0		41.6191	47.1953	59.5729	62.9574	55.8775	65.2614	55.4139	42.2186	49.2046	55.8618	61.0851	58.1901	62.4724	54.8388	0.378126	0.331849	0.59513	0.77964	17.5	17.5	0	0	0
PCC7418_0143	H0143	universal stress protein	68.3287	87.9734	73.5621	90.4711	82.5719	71.3568	79.044	57.0847	73.0983	77.1235	75.946	84.4439	70.6307	73.0545	0.106691	0.113917	0.86632	0.86347	21	18	0	0	0		89.8945	99.2382	90.4146	70.2343	66.1537	61.7246	79.61	92.4927	105.782	87.3357	76.4325	62.7968	83.252	84.682	0.178664	0.182141	0.8679	0.54033	13.5	12	0	0	0
PCC7418_0144	H0144	ribosome biogenesis GTPase YlqF	53.3119	61.3335	60.6928	61.7962	55.5635	53.4127	57.6851	50.8893	66.0765	63.9908	62.0283	59.7739	56.6806	59.9066	0.0637487	0.0837376	0.33513	0.451	18	16	0	0	0		72.2981	81.9228	94.9717	91.0921	83.6678	72.6289	82.7636	77.0043	99.1385	108.821	89.8233	81.4969	81.9309	89.7025	0.147125	0.185826	0.137	0.11577	19	16	0	0	0
PCC7418_0145	H0145	hypothetical protein	21.3439	35.7871	25.2132	31.0079	35.3932	38.8748	31.27	22.4235	29.0604	26.1414	25.8195	33.8763	29.1171	27.7397	0.198221	0.128134	0.66612	0.80597	9.5	8	0	0	0		20.2007	25.3108	32.3181	30.8876	31.8169	28.6335	28.1946	22.2819	30.5709	38.6213	34.761	34.644	30.8365	31.9526	0.136796	0.183981	0.54173	0.34556	18	17.5	0	0	0
PCC7418_0146	H0146	hypothetical protein	116.538	112.257	112.738	125.82	140.156	115.777	120.548	115.554	91.6115	96.8857	87.6301	112.038	86.214	98.3223	0.0816195	0.116932	0.34221	0.37003	1.5	3.5	0	0	0		158.396	147.027	203.423	201.169	197.107	207.751	185.812	129.59	105.07	136.333	143.606	157.727	149.045	136.895	0.197782	0.170853	0.66144	0.74444	19	23.5	0	0	0
PCC7418_0147	H0147	hypothetical protein	123.518	149.845	153.795	169.06	174.224	140.845	151.881	100.696	104.254	110.239	100.236	107.533	86.667	101.604	0.111749	0.074366	0.70564	0.79435	21	20.5	0	0	0		267.962	236.392	279.051	280.536	273.588	287.425	270.826	208.443	176.778	209.336	217.653	224.596	214.418	208.537	0.10882	0.149524	0.73515	0.5148	20.5	23.5	0	0	0
PCC7418_0148	H0148	photosystem II complex extrinsic protein PsbU	5889.65	4258.92	4781.81	3805.33	4455.25	6086.17	4879.52	7218.82	5242.95	5454.22	5634.69	6518.88	8193.19	6377.12	0.171565	0.165903	0.60608	0.56484	8.5	6.5	0	0	0		3125.75	999.951	914.548	1124.26	2452.36	2432.84	1841.62	4017.78	1105.13	1249.94	1480.82	2427.55	3221.15	2250.4	0.176572	0.169401	0.19492	0.38643	5	5	0	0	0
PCC7418_0149	H0149	peroxiredoxin	234.303	315.021	244.428	201.824	216.079	292.434	250.681	251.346	340.781	294.182	215.571	251.81	319.653	278.89	0.161009	0.155106	0.02519	0.00274	11	11.5	1	1	1		634	525.416	562.295	494.104	373.611	467.839	509.544	746.891	629.324	673.787	640.317	537.412	593.174	636.818	0.321529	0.233009	0.94087	0.91945	17	20	0	0	0
PCC7418_0150	H0150	ABC transporter substrate-binding protein	1.55418	2.16784	1.62448	1.22626	1.12186	2.45247	1.69118	1.69327	2.83519	1.82271	0.95432	1.6188	2.61337	1.92294	0.282577	0.329066	0.07449	0.00196	11	10.5	1	1	1		16.3381	17.2135	19.3831	18.1858	11.6177	13.8004	16.0898	16.6429	19.0558	22.9768	19.1709	13.1602	16.0272	17.839	1.56081	1.59236	0.25942	0.08651	17.5	17	0	1	0
PCC7418_0151	H0151	preprotein translocase subunit SecA	33.0988	31.6557	33.7598	35.3553	34.5229	28.0882	32.7468	31.122	26.7698	29.7557	29.3532	28.4248	26.249	28.6124	0.0726955	0.0591228	0.1409	0.33146	22.5	22.5	0	0	0		116.194	94.6129	92.488	112.846	98.8705	124.623	106.606	109.601	99.3719	93.4467	120.344	118.85	122.793	110.734	0.365272	0.386267	0.84515	0.57179	4	3	0	0	0
PCC7418_0152	H0152	OstA family protein	23.1197	19.9058	20.5797	18.2416	24.3721	20.6565	21.1459	24.5793	19.7413	21.2631	19.3907	22.7	18.393	21.0112	0.0962167	0.100476	0.34548	0.48266	5	2.5	0	0	0		43.8049	35.3238	50.9859	55.4211	59.9108	61.4225	51.1448	41.0324	35.8033	49.5507	51.6867	57.3179	56.8354	48.7044	0.433838	0.376367	0.89885	0.91531	22.5	22	0	0	0
PCC7418_0153	H0153	LPS export ABC transporter ATP-binding protein	9.60327	5.99936	8.41256	7.4568	11.7033	9.95177	8.85451	8.90576	5.77147	6.38025	5.82455	8.78532	7.23386	7.1502	0.207125	0.180677	0.60214	0.2413	4	4.5	0	0	0		17.5505	13.5903	21.5206	24.1935	24.6989	27.9481	21.5836	17.5251	15.4487	21.3747	25.0743	25.7439	25.3998	21.7611	0.540028	0.565278	0.926	0.81142	21	22	0	0	0
PCC7418_0154	H0154	hypothetical protein	12119.3	53431	31906	22564.9	15735.5	37304.3	28843.5	9129.58	38082.4	23310.6	14441.1	10989.7	23786.7	19956.7	0.48547	0.49373	0.12684	0.13186	12.5	12.5	0	0	0		7773.32	23380.9	22152.7	13149.6	20374.7	12928.4	16626.6	7409.11	17016	16953.6	10596.4	9160.44	11229.4	12060.8	0.197321	0.184542	0.62319	0.10544	14	14.5	0	0	0
PCC7418_0155	H0155	hypothetical protein	48.3231	87.8849	71.7626	73.2704	85.0399	87.2518	75.5888	49.9834	70.8837	76.618	64.6643	74.0834	95.2311	71.9107	0.182354	0.188726	0.63337	0.41165	11.5	12.5	0	0	0		40.3059	44.4136	47.942	47.564	69.8674	46.2265	49.3866	28.7034	31.4808	37.5812	38.0287	37.0632	33.5576	34.4025	0.125744	0.0481932	0.81333	0.3687	2.5	19.5	0	0	0
PCC7418_0156	H0156	hypothetical protein	239.027	267.439	286.939	249.238	219.345	241.451	250.573	265.624	335.4	337.475	319.1	265.439	288.339	301.896	0.0862182	0.100405	0.09443	0.12239	16	16	0	0	0		290.053	291.898	252.9	273.615	248.965	297.508	275.823	298.298	347.348	298.431	335.981	310.133	329.501	319.949	0.0761198	0.062368	0.60432	0.87326	9	11.5	0	0	0
PCC7418_0157	H0157	aldo/keto reductase	46.6754	52.6903	56.3198	52.6882	54.1244	48.1822	51.7801	41.8288	48.9125	49.4889	48.7869	42.2158	41.9104	45.5239	0.0644204	0.0779246	0.50063	0.21254	18	17.5	0	0	0		148.224	145.329	152.86	168.033	130.729	179.158	154.056	140.198	172.692	152.939	185.124	155.794	177.131	163.98	0.303438	0.34153	0.73241	0.843	16	16	0	0	0
PCC7418_0158	H0158	AMIN domain-containing protein	28.9166	34.7783	36.2332	29.2258	29.9021	28.4434	31.2499	34.8358	47.7714	46.5501	49.2166	48.2873	49.5322	46.0323	0.0982123	0.110817	0.35082	0.70367	15	15.5	0	0	0		118.019	111.855	137.782	162.085	125.898	170.217	137.643	138.957	159.991	168.223	196.129	192.961	225.816	180.346	0.697008	0.611243	0.75427	0.96122	18	14	0	0	0
PCC7418_0159	H0159	FHA domain-containing protein	17.1307	18.9083	18.3433	15.2207	18.9356	19.4514	17.9983	16.4198	21.5906	21.405	20.3485	23.5581	26.4309	21.6255	0.0798897	0.140774	0.12181	0.61129	10	11.5	0	0	0		33.8212	33.1355	42.2778	47.7621	41.2127	54.3741	42.0972	33.8534	36.4436	49.6326	53.4595	48.7104	56.5022	46.4336	0.413566	0.388825	0.8501	0.71127	17	18	0	0	0
PCC7418_0160	H0160	glycoside hydrolase	65.4015	59.0468	58.3652	50.8432	63.6325	38.5823	55.9786	104.65	81.6782	83.3608	86.1936	107.525	75.9486	89.8926	0.161681	0.132167	0.70682	0.13024	2	2.5	0	0	0		37.886	22.0495	22.7799	21.8132	19.5427	28.2933	25.3941	40.217	25.291	26.0502	22.9949	22.7064	33.1466	28.401	0.110491	0.0702089	0.77863	0.72799	5.5	6.5	0	0	0
PCC7418_0161	H0161	hypothetical protein	1558.15	1688.16	1625.29	1383.36	1572.88	1126.46	1492.38	1828.98	2019.92	2062.2	1961.41	2485.38	1766.53	2020.74	0.126127	0.114734	0.99019	0.85922	22.5	1.5	0	0	0		766.983	430.525	381.184	321.01	355.062	511.725	461.081	778.229	425.193	437.842	353.824	375.693	544.514	485.883	0.100256	0.0712784	0.59923	0.70161	6	6	0	0	0
PCC7418_0166	H0166	DUF4112 domain-containing protein	9.98116	8.72961	7.97522	8.83775	15.0208	11.0016	10.2577	12.415	10.7762	10.8177	10.2964	17.3269	11.1061	12.123	0.228206	0.199382	0.34752	0.38787	4.5	4	0	0	0		29.3866	31.4478	35.4755	35.2775	31.4555	35.0733	33.0194	36.2731	34.3105	40.0216	40.4785	37.7461	39.6614	38.0819	0.230227	0.183241	0.18771	0.37632	17	19	0	0	0
PCC7418_0167	H0167	phosphoribosylformylglycinamidine cyclo-ligase	18.6424	13.9273	15.9396	17.0911	17.1001	16.3	16.5001	17.5231	13.2459	14.8614	14.5702	16.3576	18.0906	15.7748	0.0866774	0.108077	0.24772	0.65934	1	5.5	0	0	0		46.1573	41.5754	37.9518	43.3897	33.4906	49.7553	42.0534	47.0958	50.8035	38.2901	42.5519	42.8788	51.5802	45.5334	0.321	0.300897	0.89203	0.19635	10	8.5	0	0	0
PCC7418_0168	H0168	septal ring lytic transglycosylase RlpA family protein	55.2821	166.247	167.652	116.903	144.569	191.283	140.323	72.9255	149.351	165.129	105.825	118.247	163.586	129.177	0.316228	0.258929	0.23882	0.06785	13	13.5	0	1	0		156.47	453.823	461.798	541.886	320.912	435.718	395.101	155.263	528.513	490.205	617.959	410.457	418.693	436.848	0.889811	1.11453	0.28933	0.44249	16.5	17.5	0	0	0
PCC7418_0169	H0169	bifunctional pantoate--beta-alanine ligase/(d)CMP kinase	15.9926	22.7277	24.9509	17.9162	22.9938	27.7362	22.0529	16.1483	25.1791	25.388	18.5766	23.3804	30.1218	23.1324	0.181266	0.199452	0.24393	0.1662	12.5	12	0	0	0		43.4315	91.3827	104.988	124.572	76.1812	103.913	90.7448	44.2375	101.393	108.361	140.571	89.1369	100.746	97.4077	1.16666	1.23609	0.28296	0.3588	17	18	0	0	0
PCC7418_0170	H0170	peptidase S8	38.5219	37.554	44.9404	45.075	47.8735	43.8678	42.9721	46.7835	42.5467	41.8824	46.3337	44.5654	38.5726	43.4474	0.0861769	0.0649197	0.70824	0.10328	21	0	0	0	0		46.9365	62.6113	63.873	63.7104	44.8579	54.21	56.0332	51.5579	67.7828	61.9584	65.6196	55.5563	57.7654	60.0401	0.183883	0.130195	0.11316	0.45332	16.5	16.5	0	0	0
PCC7418_0171	H0171	biopolymer transporter ExbD	149.675	123.946	159.581	149.835	155.458	145.88	147.396	155.722	142.819	159.241	161.642	175.573	158.772	158.962	0.077197	0.0604662	0.52585	0.55798	21.5	0	0	0	0		46.7592	52.5976	59.1468	59.8387	70.0274	52.9633	56.8888	63.2464	58.1648	56.504	56.3752	60.9333	61.8467	59.5117	0.0497672	0.0166677	0.80132	0.13323	22	6	0	0	0
PCC7418_0172	H0172	MotA/TolQ/ExbB proton channel family protein	5.95305	8.45564	8.49274	6.66672	6.85522	4.12478	6.75802	7.11347	7.14931	8.20087	8.30126	5.98573	4.72003	6.91178	0.221883	0.180618	0.73859	0.24566	17.5	20	0	0	0		2.6774	2.7478	4.12507	4.0894	4.25926	3.37399	3.54549	2.00782	3.47133	4.05892	3.73578	3.80336	4.52644	3.60061	0.0966647	0.113312	0.45186	0.51379	20	15	0	0	0
PCC7418_0173	H0173	energy transducer TonB	0.859557	0.933239	1.18834	1.30214	1.15518	1.08833	1.0878	1.0114	1.10595	1.06786	1.04233	1.01865	1.50745	1.12561	0.138695	0.154281	0.29154	0.4349	19.5	11	0	0	0		1.07093	1.39077	1.07869	1.15928	1.18732	1.1561	1.17385	0.556624	1.31436	1.37863	1.19749	1.53957	1.24849	1.20586	0.097441	0.275355	0.65971	0.77312	9.5	15	0	0	0
PCC7418_0174	H0174	AraC family transcriptional regulator	42.0011	39.1573	44.3923	39.4158	45.6566	42.4963	42.1866	48.14	46.1461	49.5664	50.6417	47.473	45.9592	47.9877	0.0563359	0.0354158	0.98153	0.00365	4.5	20.5	0	0	0		14.2324	18.2039	18.7332	21.5779	20.7605	16.8561	18.394	14.1382	23.4151	25.3674	24.3657	22.3609	18.7089	21.3927	0.0577177	0.0804813	0.58815	0.36577	20.5	17.5	0	0	0
PCC7418_0175	H0175	TonB-dependent siderophore receptor	0.841845	0.761674	0.788417	0.797068	0.830854	0.93267	0.825421	0.862155	1.27873	0.964148	0.751458	0.763832	0.822081	0.907068	0.0664276	0.198932	0.74261	0.41687	7.5	12	0	0	0		0.824108	0.917342	1.28489	1.38936	0.992684	1.02517	1.07226	0.545154	1.03281	1.08332	1.87016	1.20338	1.33539	1.17837	0.242247	0.435209	0.04159	0.59588	19	19.5	1	0	0
PCC7418_0176	H0176	MFS transporter	0.376342	0.247638	0.419592	0.395916	0.646587	0.425454	0.418588	0.298198	0.397403	0.298856	0.460975	0.411787	0.511373	0.396432	0.281918	0.19751	0.69126	0.95709	1.5	9	0	0	0		0.730736	0.621352	1.39249	1.0625	1.18148	1.08822	1.0128	0.519265	0.638733	1.24423	1.54584	1.09007	0.850025	0.98136	0.627205	0.890489	0.5327	0.14224	18.5	20	0	0	0
PCC7418_0177	H0177	DUF2470 domain-containing protein	4.15415	2.11418	2.74998	1.91197	3.54381	2.05461	2.75478	2.68727	2.08787	3.77993	3.06096	2.76439	2.45778	2.80636	0.303414	0.187785	0.44311	0.17947	3.5	19.5	0	0	0		1.15529	1.39316	3.52244	2.07336	2.51484	1.53368	2.03213	1.97029	3.92393	2.05791	1.71078	1.56503	2.23292	2.24348	0.291961	0.278956	0.38011	0.34631	18	11	0	0	0
PCC7418_0178	H0178	FAD-binding oxidoreductase	75.0386	128.654	97.9706	93.1732	71.494	75.887	90.3696	94.1242	125.677	110.169	105.173	68.4399	85.9055	98.2482	0.218175	0.185843	0.56376	0.49015	14.5	15.5	0	0	0		20.1548	23.1579	25.3742	22.3725	16.4556	18.1392	20.9424	20.135	28.8318	28.3271	24.4734	16.6938	21.151	23.2687	0.0335651	0.0446612	0.20937	0.1866	17	15.5	0	0	0
PCC7418_0179	H0179	AMIN domain-containing protein	1.60274	1.51916	2.1273	1.7664	1.28212	1.72562	1.67056	1.99563	1.77303	2.22226	2.05666	1.20125	1.97731	1.87102	0.15441	0.174945	0.09361	0.383	17	17	1	0	0		4.07526	2.58317	4.14177	4.1309	3.21415	3.19052	3.55596	2.31672	2.78188	3.41611	3.01736	2.16881	3.64656	2.89124	0.357503	0.286646	0.20637	0.15229	21	15	0	0	0
PCC7418_0181	H0181	phycobilisome rod-core linker polypeptide	383.711	271.636	322.176	326.306	321.99	310.844	322.777	420.304	270.206	314.231	312.17	295.376	305.447	319.622	0.101847	0.148144	0.44202	0.6546	1	2	0	0	0		1309.59	1122.85	996.087	911.007	519.401	909.73	961.444	1290.21	1184.28	931.811	903.922	661.565	954.226	987.67	0.747281	0.635805	0.93917	0.86681	12.5	9.5	0	0	0
PCC7418_0182	H0182	DUF4359 domain-containing protein	59.6349	31.4663	48.4398	41.092	112.835	115.471	68.1565	42.4423	27.6219	36.8974	74.8447	172.601	165.782	86.6981	0.493023	0.693699	0.64725	0.77028	6.5	5.5	0	0	0		25.188	38.1938	48.0867	76.73	189.919	146.165	87.3805	32.7592	55.6162	64.7637	103.422	148.662	161.078	94.3835	0.886711	0.550226	0.8347	0.96471	5	6.5	0	0	0
PCC7418_0183	H0183	hypothetical protein	683.966	554.107	393.364	654.074	478.214	199.43	493.859	727.773	510.349	331.381	448.472	356.62	198.759	428.892	0.333204	0.385525	0.37844	0.61729	0	2.5	0	0	0		414.856	769.077	469.595	299.251	137.001	231.26	386.84	465.494	818.234	497.515	286.086	133.368	266.266	411.16	0.411697	0.512529	0.63803	0.60502	13	12.5	0	0	0
PCC7418_0184	H0184	hypothetical protein	87.4399	54.52	57.9361	56.8747	66.4155	47.1094	61.7159	92.1079	70.3599	69.5425	74.2227	86.5998	59.9452	75.463	0.207784	0.143594	0.35275	0.14608	2.5	2	0	0	0		79.5057	82.5773	108.969	109.772	97.636	120.149	99.7682	72.8016	95.8589	108.374	113.068	106.361	119.461	102.654	0.239491	0.200585	0.59748	0.63311	17	16.5	0	0	0
PCC7418_0185	H0185	SPOR domain-containing protein	95.7415	76.1649	67.7676	59.8247	68.5161	50.6926	69.7846	122.998	95.2914	107.854	97.4246	96.7554	85.0907	100.902	0.201286	0.117775	0.69604	0.74704	4	0	0	0	0		52.0184	57.7187	79.6013	81.3945	59.6753	79.0444	68.2421	52.2573	67.3799	86.1488	88.5431	78.7519	76.5229	74.934	0.172162	0.121337	0.22783	0.31691	17.5	18.5	0	0	0
PCC7418_0186	H0186	acyl-CoA thioesterase	55.6632	43.4821	37.3039	32.9591	51.63	35.9911	42.8382	54.7901	37.143	46.8417	41.4099	52.9437	39.705	45.4722	0.194678	0.145781	0.20986	0.42769	4.5	2	0	0	0		32.1222	30.2991	45.995	45.6114	42.1011	48.7428	40.8119	33.0338	36.055	52.0946	46.7655	41.9082	42.5332	42.065	0.1652	0.139264	0.62988	0.13679	18	18	0	0	0
PCC7418_0187	H0187	M48 family metallopeptidase	102.472	59.881	85.4719	80.8514	95.2763	83.0798	84.5054	100.384	68.1543	80.284	94.3469	101.549	82.616	87.889	0.157398	0.136181	0.46089	0.07132	1.5	1	0	1	0		152.745	118.159	134.287	173.104	146.75	183.192	151.373	173.423	135.025	168.655	180.429	203.094	218.071	179.783	0.260294	0.300219	0.87522	0.89764	0	3.5	0	0	0
PCC7418_0188	H0188	hypothetical protein	41.9711	32.6397	41.558	42.1567	54.0347	50.0466	43.7345	43.9853	33.3049	38.4084	40.5616	51.4418	44.6104	42.0521	0.156024	0.13398	0.77739	0.41354	3	3	0	0	0		219.308	160.122	199.89	231.337	204.952	266.453	213.677	215.372	178.392	231.565	245.231	250.843	298.414	236.636	0.738754	0.86629	0.96334	0.99818	0	20.5	0	0	0
PCC7418_0189	H0189	iron-sulfur cluster assembly accessory protein	529.121	493.094	541.516	488.98	652.487	575.341	546.757	701.231	751.034	754.411	785.779	914.712	728.697	772.644	0.101702	0.0887086	0.7227	0.75975	5.5	1.5	0	0	0		638.026	967.738	849.61	789.006	834.203	702.666	796.875	684.077	947.643	999.755	891.973	835.884	842.809	867.024	0.194047	0.129172	0.73076	0.15427	14.5	16	0	0	0
PCC7418_0190	H0190	peptide-methionine (S)-S-oxide reductase MsrA	80.7657	63.0656	90.3277	112.87	126.308	112.053	97.565	72.5179	60.652	81.3174	79.5518	86.2406	80.0408	76.7201	0.221223	0.107308	0.72223	0.69896	0	22	0	0	0		231.906	237.741	199.749	233.505	252.73	290.566	241.033	235.052	258.878	203.844	257.304	281.28	295.8	255.36	0.278992	0.390658	0.45582	0.5232	7.5	6.5	0	0	0
PCC7418_0191	H0191	DUF3252 domain-containing protein	416.052	462.209	488.447	533.255	567.624	620.647	514.706	314.202	390.263	363.579	400.491	391.121	427.538	381.199	0.131642	0.0927429	0.97062	0.81403	12	13	0	0	0		290.596	380.588	374.47	362.707	523.506	371.889	383.959	249.193	284.807	347.051	306.957	330.36	305.29	303.943	0.134812	0.0824761	0.94132	0.5342	4.5	17.5	0	0	0
PCC7418_0192	H0192	hypothetical protein	33.4492	44.5221	44.0991	52.5541	56.8324	46.8277	46.3807	30.6743	41.4078	40.7475	42.2254	48.4429	42.5166	41.0024	0.158299	0.128302	0.90595	0.97698	21.5	15	0	0	0		58.0941	72.9143	81.9189	86.9381	87.4052	76.8724	77.3572	48.2148	65.2882	81.8985	73.0572	73.0015	66.5459	68.001	0.216433	0.252806	0.64957	0.3347	19	17.5	0	0	0
PCC7418_0193	H0193	DUF3067 family protein	41.5427	42.0084	34.7018	41.8092	53.8803	41.148	42.5151	35.732	44.1287	38.3231	41.6985	47.1549	31.2708	39.718	0.133672	0.133177	0.24763	0.82523	4	0.5	0	0	0		40.862	49.1585	61.6172	71.8957	64.0222	57.6234	57.5298	38.9109	52.4825	69.561	55.0855	51.1678	44.122	51.8883	0.237772	0.241527	0.42341	0.14304	20	17.5	0	0	0
PCC7418_0194	H0194	acetyl-CoA carboxylase, carboxyltransferase subunit beta	13.1889	10.9596	11.7324	14.4161	21.7534	12.3193	14.0616	12.382	9.77852	12.4377	13.0363	18.4896	12.1634	13.0479	0.256632	0.202528	0.37684	0.49961	2	1.5	0	0	0		31.3827	36.5624	44.2176	45.1916	42.1103	47.1783	41.1072	24.8916	30.8929	34.8459	34.3831	36.3269	37.9433	33.2139	0.388912	0.329252	0.58873	0.7803	17	15.5	0	0	0
PCC7418_0195	H0195	type 2 lantipeptide synthetase LanM	2.77302	1.98195	2.31525	2.15797	2.49938	2.87723	2.43413	3.02119	2.04779	2.33503	2.24988	3.00116	3.05338	2.61807	0.131026	0.158997	0.70036	0.44076	6	5	0	0	0		8.27113	6.2299	9.20134	10.5049	10.0251	12.7845	9.5028	8.45592	8.16126	10.7211	10.5484	12.0812	13.0436	10.5019	0.827891	0.673761	0.97372	0.98604	20.5	15.5	0	0	0
PCC7418_0196	H0196	hypothetical protein	2.56232	3.14191	3.04473	3.05027	4.3894	5.33601	3.58744	2.86509	2.68106	3.53405	3.6057	6.27415	6.48385	4.24065	0.267685	0.365243	0.67718	0.86064	9	7	0	0	0		6.93091	6.90233	11.8353	15.2267	15.4195	15.9937	12.0514	7.43674	6.68396	11.1293	13.0752	14.6903	14.6588	11.2791	1.07808	0.759172	0.86891	0.9211	20.5	21.5	0	0	0
PCC7418_0197	H0197	Nif11 family protein	13.8904	16.2122	17.6549	18.9968	23.3346	28.5797	19.7781	12.5609	15.7622	14.5603	15.2064	33.3085	27.9592	19.8929	0.246503	0.392757	0.86695	0.70114	10	6.5	0	0	0		26.5775	23.1629	35.9233	48.3139	56.9765	56.9314	41.3143	25.0175	21.6105	35.1019	36.8722	44.9745	51.8993	35.9126	0.688912	0.528235	0.94063	0.99896	0	13.5	0	0	0
PCC7418_0198	H0198	Nif11 family protein	38.2668	45.7117	51.7744	46.2742	54.3331	62.9664	49.8878	39.1692	42.1007	38.8591	45.8715	66.1934	67.3061	49.9167	0.15525	0.242968	0.68507	0.72063	12.5	6.5	0	0	0		35.8729	38.6723	56.0039	63.3166	98.2987	79.453	61.9362	36.2392	40.3153	53.2078	56.7876	68.9534	71.4425	54.491	0.439672	0.263436	0.94435	0.99681	2.5	15.5	0	0	0
PCC7418_0199	H0199	hypothetical protein	236.729	278.734	324.167	344.865	376.147	364.045	320.781	368.873	373.921	467.501	459.875	610.625	537.98	469.796	0.152515	0.182205	0.9391	0.97559	18.5	2.5	0	0	0		264.907	333.61	499.243	582.106	542.707	598.241	470.136	253.225	346.923	499.094	523.677	549.405	540.315	452.107	0.393953	0.238293	0.77004	0.78519	18.5	18	0	0	0
PCC7418_0200	H0200	Nif11-like leader peptide family natural product precursor	5917.33	9556.62	10654	12208.5	12142.2	15058.9	10922.9	4437.2	6058.9	6842.51	8156.39	8598.87	8803.14	7149.5	0.256889	0.217356	0.84561	0.95702	14.5	18	0	0	0		2362.6	3320.98	3642.23	3261.83	5237.3	4058.35	3647.21	2008.57	2282.59	3046.66	2391.74	2659.57	2989.07	2563.03	0.0801838	0.0523388	0.96128	0.45979	7.5	15	0	0	0
PCC7418_0202	H0202	NHLP bacteriocin export ABC transporter permease/ATPase subunit	5.40024	5.74819	7.00285	6.9267	8.33812	6.03966	6.57596	6.08803	6.10239	7.02115	6.88215	6.61738	5.88465	6.43263	0.149069	0.0668842	0.74087	0.10298	22	20	0	0	0		14.6232	18.6663	29.0291	26.3155	21.222	26.8083	22.7774	15.7349	20.8852	27.7366	29.1543	24.1091	32.066	24.9477	0.769568	0.847272	0.21996	0.54181	17	16.5	0	0	0
PCC7418_0203	H0203	NHLP family bacteriocin export ABC transporter peptidase/permease/ATPase subunit	15.6785	14.543	16.7878	12.9695	18.161	19.3416	16.2469	21.0393	16.9855	15.6374	18.3859	18.2799	20.5554	18.4806	0.131775	0.101763	0.59117	0.38908	9	4.5	0	0	0		27.487	32.1784	41.7502	38.478	25.4599	30.0532	32.5678	31.4613	38.268	46.7387	41.4227	33.1124	34.011	37.5023	0.357184	0.287365	0.00368	0.01637	17.5	17.5	1	1	1
PCC7418_0204	H0204	NHLP bacteriocin system secretion protein	10.612	11.1886	12.4086	10.8614	12.2893	11.5091	11.4782	10.841	12.6682	13.7609	12.5933	12.248	11.3194	12.2385	0.0588676	0.0777022	0.80101	0.23595	15	17.5	0	0	0		30.0467	36.4183	46.1616	39.3736	25.3852	33.218	35.1006	25.2287	37.8646	42.3445	40.2003	29.3956	33.4997	34.7556	0.579884	0.492488	0.01422	0.05361	17	17	1	1	1
PCC7418_0206	H0206	cyclic nucleotide-binding domain-containing protein	14.1885	18.0693	18.0125	18.0623	18.8405	17.9272	17.5167	13.5098	17.7912	16.3748	20.0811	18.4351	13.1877	16.5633	0.0867244	0.152219	0.76676	0.56815	15.5	21	0	0	0		47.2713	58.4166	71.4271	61.572	39.3163	51.4145	54.903	37.8212	63.8111	74.8257	62.3459	47.3318	48.1377	55.7122	0.59109	0.748667	0.02629	0.07798	17	16.5	1	1	1
PCC7418_0207	H0207	fibronectin/fibrinogen-binding protein	20.7392	26.008	28.0697	26.7396	29.6493	25.4085	26.1024	20.4408	21.6981	21.7206	23.9225	21.3671	21.0741	21.7039	0.106206	0.0498649	0.80961	0.28085	17.5	20	0	0	0		17.126	22.834	24.8854	25.4845	23.4396	21.5649	22.5557	14.4452	18.6733	20.9583	23.0179	19.6448	16.9375	18.9461	0.105299	0.126857	0.35513	0.24117	18	19	0	0	0
PCC7418_0208	H0208	AAA family ATPase	1.12306	1.89851	1.77933	2.23857	1.58253	1.57031	1.69872	1.28796	1.5316	1.6637	1.29416	1.53231	1.56081	1.47842	0.200962	0.0944839	0.42319	0.26444	18	13	0	0	0		0.236712	0.756319	0.751797	0.734254	0.597421	0.752031	0.638089	0.149519	0.57803	0.85433	0.417295	0.788937	0.564828	0.558823	0.110628	0.158206	0.31858	0.63054	15.5	15	0	0	0
PCC7418_0209	H0209	cobalamin biosynthesis protein	7.4762	8.22468	7.15138	6.34567	8.60776	9.89248	7.9497	6.75688	8.46391	6.26674	7.40467	7.90504	7.15339	7.3251	0.142663	0.0983179	0.13545	0.67078	9	6.5	0	0	0		14.5164	19.7425	30.9401	28.4945	18.6047	18.9544	21.8754	15.0433	22.0919	32.6393	28.9095	22.2034	19.1998	23.3479	0.733329	0.800539	0.00849	0.05688	18	18	1	1	1
PCC7418_0210	H0210	Rrf2 family transcriptional regulator	32.9429	27.428	25.6369	26.165	38.037	30.7696	30.1632	32.1077	27.1705	30.425	27.3462	32.7594	27.8694	29.613	0.144539	0.0766672	0.13443	0.58943	4.5	2.5	0	0	0		36.5002	45.7121	65.6552	68.2038	58.3394	47.9347	53.7242	36.0866	50.8138	73.428	60.0755	57.4627	48.9683	54.4725	0.375006	0.385363	0.17771	0.1974	19	17.5	0	0	0
PCC7418_0211	H0211	AbrB family transcriptional regulator	86.5089	72.4487	87.9101	96.0584	167.932	143.291	109.025	90.1337	68.9004	90.2087	98.2223	158.297	106.76	102.087	0.315587	0.270685	0.74901	0.61152	5	2.5	0	0	0		134.705	112.644	172.775	184.875	208.784	203.366	169.525	144.578	136.2	222.673	206.8	221.372	244.388	196.002	0.321694	0.40057	0.89527	0.82314	22	17.5	0	0	0
PCC7418_0212	H0212	RNA polymerase sigma factor, RpoD/SigA family	384.035	427.032	448.786	483.337	620.114	516.628	479.989	435.515	429.563	444.938	481.044	612.493	482.968	481.087	0.156771	0.129558	0.90841	0.64464	3	2.5	0	0	0		611.731	531.898	774.601	904.369	900.327	1082.69	800.937	598.032	590.792	831.731	947.816	1001.11	1096.69	844.363	0.388686	0.401701	0.96707	0.95717	19.5	19.5	0	0	0
PCC7418_0213	H0213	DnaJ domain-containing protein	41.1038	35.4596	37.035	32.5255	44.6933	42.9556	38.9621	52.2027	45.2408	52.6513	49.7573	56.1158	52.8048	51.4621	0.11029	0.0649501	0.36628	0.79882	6.5	1.5	0	0	0		37.59	46.3603	56.1298	60.8033	51.6539	50.7378	50.5458	41.1669	56.964	63.8445	71.9279	61.5557	61.4005	59.4766	0.188324	0.181542	0.26395	0.43687	18.5	18	0	0	0
PCC7418_0214	H0214	ComF family protein	12.1237	13.6149	16.4377	16.087	19.1257	15.2899	15.4465	14.7353	15.133	15.1374	17.4945	17.0344	15.6624	15.8662	0.143184	0.0651224	0.8656	0.4811	21	23	0	0	0		39.7958	58.5409	68.4992	72.2201	57.3172	54.0923	58.4109	38.0958	62.3941	68.3995	78.4515	56.1866	53.4432	59.4951	0.678406	0.794134	0.17623	0.22034	18	18.5	0	0	0
PCC7418_0215	H0215	serine/threonine protein kinase	57.6892	63.7439	62.4353	59.5707	59.5847	54.2536	59.5462	64.2154	69.4916	73.8459	71.8168	68.2994	66.4002	69.0115	0.0519567	0.0465048	0.78488	0.09729	17	18	0	0	0		55.1262	82.7984	93.4824	92.2708	87.957	70.907	80.4236	58.055	89.0006	99.9461	93.7059	82.7593	75.2761	83.1238	0.227781	0.197947	0.41483	0.22056	18	17.5	0	0	0
PCC7418_0216	H0216	DUF3298 and DUF4163 domain-containing protein	13.8396	25.0432	21.1028	20.7685	23.1316	20.995	20.8135	14.2466	23.3676	21.2844	22.5375	29.0655	17.7451	21.3745	0.166457	0.216482	0.70735	0.96669	13	22.5	0	0	0		2.67156	4.07428	7.1618	6.00448	8.1425	4.76267	5.46955	3.29489	4.34245	7.68624	6.17841	5.65204	3.54932	5.11722	0.08896	0.0724574	0.73268	0.17369	19.5	19	0	0	0
PCC7418_0217	H0217	phospho-N-acetylmuramoyl-pentapeptide-transferase	15.5065	14.8305	15.1865	14.5724	18.2201	14.0067	15.3871	16.3074	16.7431	15.7225	15.9743	17.0285	13.6495	15.9042	0.0878334	0.0691266	0.52413	0.66657	3	1.5	0	0	0		34.9276	45.1048	46.7863	45.6127	36.3948	40.2479	41.5124	37.103	53.8765	55.2913	52.4821	45.8903	45.0783	48.2869	0.30097	0.396855	0.08045	0.21438	16.5	16.5	1	0	0
PCC7418_0218	H0218	MFS transporter	8.14763	9.61245	10.3645	9.36435	10.8533	7.75012	9.34873	9.15053	9.52488	10.4858	10.3371	12.0297	9.29898	10.1378	0.1185	0.0969321	0.82676	0.74246	20	23	0	0	0		20.6027	22.1928	30.5258	32.1023	22.7641	22.7025	25.1484	23.2067	26.3569	35.8794	34.3605	27.6006	26.787	29.0319	0.475046	0.447447	0.00643	0.02133	19	18.5	1	1	1
PCC7418_0219	H0219	ferrochelatase	43.6911	41.0371	43.7738	51.5925	56.4391	46.8289	47.2271	39.9959	48.5683	46.8078	45.5953	50.3263	46.0784	46.2287	0.11165	0.0694639	0.45428	0.87751	0.5	13	0	0	0		298.003	318.905	364.221	353.809	255.15	259.037	308.188	359.902	404.172	400.709	409.535	305.806	237.974	353.017	0.892858	1.35656	0.12634	0.51869	18.5	19.5	0	0	0
PCC7418_0220	H0220	DUF29 domain-containing protein	12.865	16.7006	13.9277	13.2399	17.0311	18.1271	15.3152	14.7273	11.9114	11.4007	13.2673	14.3277	15.1417	13.4627	0.133298	0.104446	0.28052	0.31704	9.5	4.5	0	0	0		7.21786	8.4654	9.40671	12.7386	12.8773	13.2164	10.6537	7.54618	7.45903	9.04084	8.42432	10.5163	8.01753	8.5007	0.155448	0.0778453	0.95391	0.82032	22	23	0	0	0
PCC7418_0221	H0221	hypothetical protein	67.2474	60.4443	58.2597	51.2612	79.4025	62.314	63.1548	73.5059	70.1332	72.9726	69.6264	95.943	68.1073	75.048	0.137768	0.126995	0.28045	0.56593	5.5	3	0	0	0		22.9573	31.6701	41.6909	38.9313	45.498	27.0501	34.633	26.1017	37.6345	46.2598	36.9428	32.4664	33.9211	35.5544	0.127485	0.0811276	0.62239	0.04807	20	16.5	0	0	0
PCC7418_0222	H0222	c-type cytochrome biogenesis protein CcsB	48.9733	38.6521	38.7403	46.1786	52.6086	38.5699	43.9538	51.8016	40.9457	41.4635	49.616	47.401	38.1364	44.894	0.127801	0.111121	0.02025	0.03052	2	0.5	1	1	1		122.234	98.8706	96.0755	117.441	94.1968	118.53	107.891	123.436	121.809	109.766	133.123	136.597	148.895	128.938	0.26575	0.276293	0.86728	0.69806	2	5.5	0	0	0
PCC7418_0223	H0223	tRNA lysidine(34) synthetase TilS	34.5361	28.4204	27.3019	28.604	31.3404	26.6333	29.4727	32.2911	30.7074	28.9714	33.3851	30.6462	25.705	30.2844	0.0916348	0.081605	0.14814	0.24274	3	23.5	0	0	0		52.6027	41.8938	45.1078	52.4093	45.6245	56.2489	48.9811	47.5042	47.3685	48.0314	55.5996	51.8081	61.2435	51.9259	0.172	0.168272	0.91036	0.99475	1.5	12	0	0	0
PCC7418_0224	H0224	hypothetical protein	27.0254	36.5343	32.332	35.4299	35.5904	31.7368	33.1082	21.6383	30.6579	26.5614	27.3551	32.1285	26.0068	27.3913	0.0976957	0.123638	0.93091	0.97168	16.5	10	0	0	0		32.6824	41.9241	47.6498	48.262	55.4802	50.6928	46.1152	27.9369	38.498	42.6304	41.8867	40.7733	44.012	39.2896	0.218372	0.195421	0.93939	0.51149	17.5	16	0	0	0
PCC7418_0225	H0225	DUF4388 domain-containing protein	136.291	124.059	121.709	134.229	110.356	81.353	117.999	137.588	156.215	160.479	148.068	120.36	105.933	138.107	0.156641	0.141088	0.48571	0.50516	22.5	18	0	0	0		74.3839	89.0662	91.2806	96.6474	87.7462	85.8015	87.4876	81.615	102.061	97.0814	96.6079	84.5581	85.259	91.1971	0.0574148	0.0555454	0.3623	0.36139	18	16.5	0	0	0
PCC7418_0226	H0226	response regulator	199.731	274.765	278.887	314.178	287.213	237.32	265.349	219.437	265.239	278.659	273.942	272.766	234.63	257.445	0.139537	0.0866066	0.5154	0.5022	19.5	18.5	0	0	0		342.238	399.303	396.373	430.182	348.154	394.684	385.155	316.232	402.93	428.172	407.863	349.964	363.95	378.185	0.115699	0.149003	0.28718	0.07949	17	16.5	0	1	0
PCC7418_0227	H0227	purine-binding chemotaxis protein CheW	122.298	156.218	162.827	169.722	164.418	133.433	151.486	134.004	153.996	148.374	164.023	156.121	127.973	147.415	0.115244	0.0855241	0.51079	0.53177	19	21	0	0	0		221.957	244.902	282.281	299.38	214.055	251.903	252.413	196.767	247.736	266.653	274.653	223.322	224.611	238.957	0.200835	0.182624	0.05406	0.11076	18	18	1	0	0
PCC7418_0228	H0228	methyl-accepting chemotaxis protein	40.4628	47.5866	50.3451	49.073	51.0527	46.719	47.5399	41.2625	42.0018	43.9185	43.6697	43.5221	39.6311	42.3343	0.0735326	0.0364291	0.67376	0.30314	17.5	20.5	0	0	0		92.6074	94.0405	109.477	112.944	89.934	104.567	100.595	83.1534	85.3814	96.1869	105.163	88.6623	90.6645	91.5353	0.185694	0.173717	0.1016	0.0985	18	19.5	0	1	0
PCC7418_0229	H0229	MlaE family lipid ABC transporter permease subunit	35.1222	31.2996	39.453	35.6711	45.5269	29.9135	36.1644	37.9778	31.3348	38.241	37.0931	39.3637	31.5242	35.9224	0.143921	0.0903509	0.59989	0.23843	23.5	23	0	0	0		81.0791	66.0103	93.1056	102.583	85.0104	93.6914	86.9133	85.2905	67.1438	89.7827	101.37	95.5994	100.081	89.878	0.320175	0.322807	0.35475	0.64402	20	22	0	0	0
PCC7418_0230	H0230	DUF3119 family protein	130.688	159.396	160.103	177.928	155.598	174.061	159.629	128.529	137.922	142.508	141.273	160.122	137.827	141.363	0.0955987	0.0672503	0.5951	0.93497	16.5	0	0	0	0		95.672	77.6026	94.2252	118.129	112.134	116.9	102.444	94.9191	78.3542	116.119	110.679	110.01	125.163	105.874	0.091477	0.107847	0.69579	0.81863	23.5	18.5	0	0	0
PCC7418_0231	H0231	DUF3086 domain-containing protein	47.9746	56.6071	58.6501	61.3169	55.9263	57.798	56.3788	40.229	44.9515	47.4315	44.7247	50.1809	43.9661	45.2473	0.073292	0.0676979	0.37386	0.93816	17.5	18	0	0	0		66.7251	48.79	69.8111	75.9178	73.1792	82.7061	69.5215	60.2741	52.128	65.707	71.0898	68.1827	76.183	65.5941	0.186848	0.170878	0.84776	0.88167	22	20.5	0	0	0
PCC7418_0232	H0232	NAD-dependent epimerase/dehydratase family protein	40.5583	41.5698	41.0995	38.1247	39.7792	35.483	39.4358	45.3522	47.1387	51.9825	50.3881	46.3718	44.8063	47.6733	0.0528302	0.0551833	0.99369	0.02876	20.5	18.5	0	0	0		91.0877	83.5384	93.6967	95.9137	78.6716	85.0864	87.9991	92.6173	93.012	99.1383	105.985	88.1379	93.2121	95.3504	0.153558	0.120185	0.21393	0.09274	19.5	19	0	1	0
PCC7418_0233	H0233	DUF2062 domain-containing protein	21.0514	15.69	16.2563	15.2483	15.9429	14.1426	16.3886	21.9014	20.5055	20.5157	19.1806	21.8068	19.0853	20.4992	0.133662	0.0542273	0.63339	0.52766	2.5	4	0	0	0		13.7437	17.2358	18.8743	22.583	20.2016	17.563	18.3669	12.3961	20.0956	18.4235	19.8159	20.8023	18.8797	18.4022	0.166546	0.136428	0.45603	0.85045	20	15.5	0	0	0
PCC7418_0234	H0234	bifunctional pyr operon transcriptional regulator/uracil phosphoribosyltransferase PyrR	5.76138	3.92738	4.13567	4.89865	6.0491	5.17489	4.99118	3.95536	4.6542	4.36624	5.51631	5.9918	4.56129	4.84087	0.155587	0.143695	0.13004	0.69478	3	0	0	0	0		11.9402	15.832	16.2619	22.8292	17.0174	17.2137	16.8491	10.7806	15.2255	17.2948	16.4926	17.2623	15.0835	15.3566	0.640922	0.459679	0.49699	0.5951	20	17.5	0	0	0
PCC7418_0235	H0235	hypothetical protein	34.2217	43.0388	37.7219	41.5529	73.3281	42.2844	45.358	32.2962	44.3753	41.7256	62.1456	76.8034	50.1839	51.255	0.283762	0.283856	0.69604	0.76668	4	0.5	0	0	0		49.7918	78.2816	78.828	105.348	106.341	113.963	88.7589	35.0191	58.7087	64.6913	93.3529	81.1898	86.9078	69.9783	0.488559	0.38495	0.97514	0.84491	17	19	0	0	0
PCC7418_0236	H0236	hypothetical protein	23.593	25.5104	21.589	24.5584	37.7446	21.4219	25.7362	19.6059	25.0817	29.9013	37.501	50.0214	34.7475	32.8098	0.216366	0.29564	0.48064	0.86104	3.5	0	0	0	0		46.6052	69.4852	79.775	95.0679	94.6087	119.828	84.2283	27.648	48.1052	52.0429	80.4811	78.6232	68.0711	59.1619	0.889628	0.567302	0.90073	0.85181	14.5	21	0	0	0
PCC7418_0237	H0237	hypothetical protein	40.4264	38.6514	37.475	40.8748	63.7024	42.2206	43.8918	32.4087	38.1703	37.7743	52.9686	61.815	47.9871	45.1873	0.204839	0.223567	0.48328	0.78618	3.5	1	0	0	0		66.7061	98.6575	109.003	133.54	138.959	168.748	119.269	40.0428	73.3358	73.1341	106.761	111.037	88.4063	82.1194	0.740173	0.527674	0.94221	0.88242	14	21	0	0	0
PCC7418_0238	H0238	hypothetical protein	107.32	88.2615	92.9973	119.212	156.576	99.6574	110.671	107.341	84.4715	87.7816	133.351	160.54	112.976	114.41	0.20629	0.229709	0.27556	0.29778	2	1.5	0	0	0		123.019	184.136	170.9	208.104	216.97	259.702	193.805	114.972	199.15	178.457	253.485	244.184	232.425	203.779	0.381798	0.414184	0.88955	0.94988	12	19	0	0	0
PCC7418_0239	H0239	hypothetical protein	41.1082	41.609	40.1819	55.2921	72.1323	36.9235	47.8745	41.515	42.4329	45.182	55.4828	69.8635	31.0491	47.5876	0.256902	0.257553	0.39897	0.40005	1	0	0	0	0		38.9224	43.5428	51.0917	50.1327	50.2762	41.7936	45.9599	36.8463	50.3966	49.1854	51.2408	52.3711	47.8921	47.9887	0.0991186	0.108913	0.36067	0.79268	19.5	16.5	0	0	0
PCC7418_0240	H0240	2OG-Fe(II) oxygenase	22.2106	20.7972	22.7192	29.9676	30.945	17.1379	23.9629	22.201	23.2474	27.3056	31.5291	36.1659	18.4783	26.4879	0.205873	0.224823	0.17013	0.39276	23.5	23	0	0	0		24.9115	25.5529	26.3663	29.2797	26.7247	28.0021	26.8062	21.9026	30.8407	27.4177	31.9248	31.3908	28.6356	28.6854	0.0612115	0.12902	0.64408	0.9273	20	17.5	0	0	0
PCC7418_0241	H0241	M48 family metalloprotease	7.79566	9.85624	8.827	7.17865	8.37631	7.43952	8.24556	7.91975	10.2221	9.9246	9.54876	11.1545	9.6646	9.73904	0.110043	0.0993988	0.59045	0.93695	11.5	13	0	0	0		6.73943	7.07062	10.0612	10.7619	8.33972	8.24384	8.53612	5.71615	7.90253	9.44077	10.4259	8.09044	8.88123	8.4095	0.176997	0.150936	0.07096	0.26263	19	18	1	0	0
PCC7418_0242	H0242	hypothetical protein	62.3015	76.2238	71.2024	60.5269	77.7533	68.0159	69.3373	54.8032	65.728	73.0726	76.4127	83.707	64.7832	69.7511	0.0932074	0.132757	0.59531	0.7324	10	21	0	0	0		21.1391	23.205	31.2922	33.1097	33.437	31.2223	28.9009	22.288	26.8167	34.7961	30.3284	30.2217	33.8513	29.717	0.0701835	0.060577	0.6677	0.378	19.5	16	0	0	0
PCC7418_0243	H0243	hypothetical protein	73.7751	58.6681	64.1088	55.8434	79.0947	72.0834	67.2623	76.776	52.5133	55.562	64.2679	74.3669	62.016	64.2504	0.124367	0.138843	0.39927	0.06583	5.5	2.5	0	1	0		24.8081	28.1028	31.8845	35.7058	33.2512	33.4505	31.2005	27.016	27.467	35.2125	34.0196	33.7216	32.1358	31.5954	0.0544539	0.0499456	0.64598	0.41266	19	19	0	0	0
PCC7418_0244	H0244	HD domain-containing protein	186.351	161.395	178.505	155.281	192.204	187.942	176.946	187.258	149.784	161.71	169.487	178.354	168.935	169.255	0.0784369	0.0700371	0.6249	0.21554	6.5	2	0	0	0		47.1043	51.3591	51.3899	54.7489	64.963	53.2175	53.7971	46.2328	43.8709	53.2426	46.1074	57.0365	52.3254	49.8026	0.0311642	0.0277238	0.82874	0.99947	2	7.5	0	0	0
PCC7418_0245	H0245	phycobiliprotein lyase	33.6009	34.1222	39.9714	42.0427	41.7155	35.1785	37.7719	35.3398	39.7991	46.9225	49.2721	50.5078	45.0804	44.4869	0.0942699	0.12003	0.29395	0.66236	21	20	0	0	0		19.8891	29.9161	39.8746	36.9061	42.2227	38.2933	34.517	21.9066	34.011	46.9627	39.9562	42.5662	30.1805	35.9305	0.200229	0.187028	0.75391	0.43243	17	18.5	0	0	0
PCC7418_0246	H0246	sn-glycerol-3-phosphate ABC transporter ATP-binding protein UgpC	19.0757	16.6084	20.9725	19.7493	24.2009	15.9598	19.4278	20.1231	18.7352	20.0573	19.6016	23.5483	17.0846	19.8583	0.141545	0.0980476	0.47614	0.46018	23.5	1	0	0	0		15.6625	20.2465	26.0275	24.4821	24.0684	26.0379	22.7541	16.2377	24.7986	28.5525	27.4687	26.4322	28.066	25.2593	0.1912	0.212238	0.51144	0.44919	16.5	16	0	0	0
PCC7418_0247	H0247	serine/threonine-protein kinase	16.7311	18.2307	20.3448	18.7663	21.1306	18.3974	18.9335	15.5532	18.2834	18.6688	18.7521	21.0849	17.4634	18.301	0.0761689	0.0901757	0.85956	0.93907	18.5	21	0	0	0		19.9457	27.9614	34.967	35.1593	30.2119	32.6414	30.1478	20.461	29.2776	34.1216	35.5547	32.8158	31.2628	30.5823	0.275647	0.270322	0.29974	0.45239	17.5	18	0	0	0
PCC7418_0248	H0248	S-layer homology domain-containing protein	9.95482	8.04926	8.59146	9.32443	10.1047	7.66462	8.94822	7.20646	7.53537	7.80015	7.18544	8.11432	7.08536	7.48785	0.102782	0.0495182	0.05848	0.99783	1	0	1	0	0		8.8003	9.55565	15.6481	15.2595	13.4266	15.4486	13.0231	8.43286	8.73239	11.2874	14.4139	12.417	11.0296	11.0522	0.315407	0.275114	0.45502	0.35479	18	21	0	0	0
PCC7418_0249	H0249	hypothetical protein	67.7648	85.5174	91.6936	89.2726	82.0358	86.8648	83.8582	57.4436	76.8052	87.1091	75.7849	66.9513	64.3322	71.4044	0.092986	0.135268	0.20939	0.10542	16.5	17	0	0	0		96.4337	124.883	126.843	107.106	63.7499	80.2962	99.8853	95.5625	135.62	122.321	109.252	74.3159	75.2475	102.053	0.271282	0.319325	0.3446	0.53868	16.5	16.5	0	0	0
PCC7418_0250	H0250	Uma2 family endonuclease	48.7613	81.8859	65.3348	57.1578	59.0202	47.1911	59.8918	68.4951	95.3465	85.6652	82.7335	85.8702	68.2687	81.0632	0.193615	0.120526	0.73321	0.85988	14	16.5	0	0	0		24.7232	33.6239	31.7765	23.1735	24.7395	24.1291	27.0276	22.1802	39.2333	35.5526	27.172	22.1159	24.2656	28.4199	0.0681178	0.0820284	0.37003	0.27574	13.5	14.5	0	0	0
PCC7418_0251	H0251	ABC transporter ATP-binding protein	10.5497	11.2154	11.7131	11.4221	16.4302	9.93868	11.8782	9.86555	10.6045	10.4953	11.216	12.779	10.0743	10.8391	0.178332	0.0892213	0.71311	0.69371	2	1	0	0	0		21.672	25.6551	27.9545	31.3585	25.7315	29.2415	26.9355	17.524	27.2769	30.9062	31.0744	23.5062	24.5727	25.8101	0.25883	0.431637	0.41742	0.11896	18	17.5	0	0	0
PCC7418_0252	H0252	DUF3769 domain-containing protein	6.64684	7.68952	8.85613	8.89764	10.3277	8.0493	8.41119	6.72603	7.7593	9.26745	8.02343	9.22141	7.89459	8.1487	0.136183	0.10813	0.82731	0.72607	21	17.5	0	0	0		12.6363	20.3174	20.6772	21.3816	14.1434	14.7179	17.3123	13.3885	22.0267	20.9355	20.7848	16.8521	15.2202	18.2013	0.421874	0.396561	0.18423	0.37814	17.5	17	0	0	0
PCC7418_0253	H0253	Hsp20/alpha crystallin family protein	354.295	456.221	441.67	407.101	476.696	545.18	446.861	456.626	583.645	567.702	511.004	621.67	676.975	569.604	0.131825	0.125453	0.45307	0.46068	11	11	0	0	0		4513.42	4169.42	6458.12	6012.7	10673.3	10220.5	7007.91	6712.23	5075.21	8747	7398.58	11198.3	11920.3	8508.6	5.72932	4.25096	0.93076	0.97421	6.5	8	0	0	0
PCC7418_0254	H0254	NAD-dependent epimerase/dehydratase family protein	204.354	202.227	223.757	235.318	245.559	191.493	217.118	196.848	192.19	220.489	218.819	209.473	173.696	201.919	0.0887047	0.0809849	0.29846	0.12959	22.5	20.5	0	0	0		470.746	496.093	522.387	564.581	448.5	583.225	514.255	493.198	517.039	515.143	586.132	538.524	571.871	536.984	0.221703	0.162088	0.52199	0.86344	16	20	0	0	0
PCC7418_0255	H0255	16S rRNA (guanine(527)-N(7))-methyltransferase RsmG	10.685	8.90419	7.58663	8.22346	11.4547	10.935	9.63149	7.71996	10.5018	10.9164	8.90316	11.3505	12.8885	10.3801	0.151802	0.161177	0.08219	0.42078	5.5	12	1	0	0		20.3191	24.2334	25.7498	25.7477	19.7518	24.5313	23.3889	17.981	22.0479	23.2835	23.5037	20.678	22.3553	21.6416	0.253644	0.180944	0.07604	0.18397	16.5	16.5	1	0	0
PCC7418_0256	H0256	DUF29 domain-containing protein	16.302	18.5023	15.2717	12.7863	17.8251	17.4479	16.3559	14.3979	19.3063	19.2864	19.0892	16.7007	21.5307	18.3852	0.116751	0.123207	0.03831	0.25474	8.5	14.5	1	0	0		38.5442	48.7338	47.0308	50.4982	37.5359	45.0584	44.5669	37.2842	38.4186	45.8743	49.8494	41.0339	43.1388	42.5998	0.30011	0.234746	0.25147	0.12811	16.5	19	0	0	0
PCC7418_0257	H0257	S9 family peptidase	38.8458	34.7366	32.2721	31.3134	29.2362	27.6999	32.3507	29.3037	31.664	34.437	35.3823	33.4891	33.0984	32.8958	0.113077	0.0599974	0.91443	0.32154	3	18.5	0	0	0		55.7617	57.227	56.696	63.6727	54.9367	62.4308	58.4542	52.5962	51.9265	56.3565	59.7116	53.3801	56.9893	55.16	0.103499	0.0838892	0.79193	0.30706	18	19	0	0	0
PCC7418_0258	H0258	FAD-dependent monooxygenase	18.2507	19.9222	18.0216	19.888	23.7728	21.1253	20.1634	14.9978	18.0046	20.676	21.9258	22.4914	23.0893	20.1975	0.0956824	0.141035	0.63956	0.86067	5	17.5	0	0	0		21.9239	22.1622	24.5862	28.8504	29.7734	29.4357	26.122	22.9414	23.5625	25.9055	26.2678	30.4664	26.8148	25.9931	0.166247	0.12126	0.90626	0.91897	23	0.5	0	0	0
PCC7418_0259	H0259	SHOCT domain-containing protein	12.6536	17.1298	14.5321	17.3153	19.7785	22.0489	17.243	12.2312	17.5967	17.36	16.0236	20.3477	22.2786	17.6396	0.180242	0.180456	0.80379	0.65016	9	11	0	0	0		13.8857	13.4303	19.5227	16.7147	20.8347	19.0215	17.2349	15.1137	14.4634	19.6065	17.5531	19.6624	18.5465	17.4909	0.162915	0.116012	0.92428	0.79423	18.5	19	0	0	0
PCC7418_0260	H0260	ComEA family DNA-binding protein	14.6887	15.529	16.1098	14.277	18.0206	17.5081	16.0222	22.8743	19.9721	23.5543	22.5878	24.2427	19.4095	22.1068	0.0855631	0.0811512	0.64499	0.31042	9	23	0	0	0		7.74378	7.84222	12.1166	12.6792	11.1616	12.1155	10.6098	10.8238	11.1423	15.5582	13.8267	11.8238	13.5023	12.7795	0.127396	0.0755994	0.48078	0.0919	19	17.5	0	0	0
PCC7418_0261	H0261	archease	79.1658	55.28	63.1383	58.9626	56.9087	50.5135	60.6615	91.9655	86.9652	96.1634	96.5226	92.811	79.7561	90.6973	0.150103	0.0642157	0.67588	0.12524	0.5	21.5	0	0	0		36.7391	25.0184	31.2162	32.9241	33.6258	27.9833	31.2512	35.5792	36.3557	39.9452	39.3172	38.226	39.2635	38.1144	0.063162	0.0178078	0.15553	0.34758	0.5	17.5	0	0	0
PCC7418_0262	H0262	RtcB family protein	2.98472	2.20712	3.13575	2.59651	3.13378	2.72533	2.7972	4.37748	2.9233	2.56264	2.53762	3.02911	3.46029	3.14841	0.118272	0.200419	0.81327	0.33133	23.5	5.5	0	0	0		7.17689	4.90418	5.86474	5.5768	4.95536	5.68574	5.69395	5.48833	6.55713	7.01161	7.96942	7.46345	6.91098	6.90015	0.269564	0.245484	0.88508	0.58399	0.5	19.5	0	0	0
PCC7418_0263	H0263	phosphoribosyltransferase	2.03896	2.99778	2.20225	3.01643	4.01398	5.47448	3.29065	2.4297	3.359	2.35003	2.95114	3.77554	7.36502	3.70507	0.355364	0.461615	0.68468	0.53951	9	9.5	0	0	0		8.449	4.36579	6.21324	5.65366	6.27908	5.61682	6.09627	7.02738	4.98485	7.54586	4.43839	7.29749	6.8194	6.35223	0.372247	0.321715	0.54297	0.9218	1.5	8.5	0	0	0
PCC7418_0264	H0264	glycosyltransferase family 4 protein	17.8748	15.2134	17.1169	16.7664	19.6502	15.8271	17.0748	19.8329	15.6446	16.4619	15.0833	16.1432	13.9504	16.1861	0.0841633	0.112472	0.3403	0.66666	1.5	2.5	0	0	0		54.2936	43.2418	61.8353	68.7604	57.3275	67.2029	58.7769	57.5506	50.6302	66.1271	71.0536	66.4796	72.1308	63.9953	0.503553	0.469759	0.56911	0.71252	20	20	0	0	0
PCC7418_0265	H0265	MFS transporter	27.173	19.5527	22.1966	20.0808	28.1152	24.9463	23.6774	24.6376	19.4723	20.2669	19.7087	22.3158	20.6557	21.1762	0.139719	0.0849894	0.36675	0.29633	4.5	3.5	0	0	0		48.5539	39.6695	54.664	57.9571	50.7149	59.2774	51.8061	54.0662	43.8019	55.3822	64.7468	62.0051	63.9276	57.3216	0.278494	0.343706	0.65886	0.66715	19.5	22.5	0	0	0
PCC7418_0266	H0266	DNA repair protein RecO	33.0409	32.3431	33.4218	34.8668	44.8248	42.7795	36.8795	33.1603	30.3892	31.573	32.2964	32.8603	31.4988	31.963	0.13524	0.0291097	0.75574	0.11848	5.5	1	0	0	0		83.8045	65.0065	88.3794	110.336	82.9287	104.236	89.1151	91.976	75.1372	98.2884	122.148	115.787	119.9	103.873	0.403279	0.531445	0.60323	0.71561	20.5	22.5	0	0	0
PCC7418_0267	H0267	deoxyribose-phosphate aldolase	16.1446	16.371	17.4566	19.548	26.0979	25.6209	20.2065	13.1423	15.5684	17.9756	17.3406	16.9216	19.3655	16.719	0.205276	0.117429	0.86151	0.54286	6	15.5	0	0	0		133.321	104.659	145.109	163.306	116.636	164.934	137.994	134.075	125.276	152.365	196.874	165.622	179.192	158.901	1.10777	1.483	0.63136	0.61866	19	21	0	0	0
PCC7418_0268	H0268	CBS domain-containing protein	81.7172	100.808	88.7193	79.0497	93.0127	97.2257	90.0888	86.7765	105.627	109.288	118.714	113.487	136.571	111.744	0.086957	0.133479	0.08497	0.79201	10.5	14	0	0	0		141.567	129.733	167.212	182.908	140.954	180.756	157.188	138.978	148.383	184.508	198.424	185.082	179.192	172.428	0.230124	0.190702	0.48393	0.45502	18.5	19.5	0	0	0
PCC7418_0269	H0269	anti-sigma regulatory factor	590.393	843.635	1097.14	940.719	731.172	1028.83	871.983	599.654	970.539	1200.74	1040.8	854.535	1147.93	969.033	0.198605	0.206561	0.07304	0.11799	16	15.5	1	0	0		206.816	279.675	334.048	305.765	434.126	305.199	310.938	218.796	331.492	397.034	343.573	381.913	331.648	334.076	0.0777633	0.0590479	0.97992	0.56688	21.5	16.5	0	0	0
PCC7418_0270	H0270	23S rRNA (uracil(1939)-C(5))-methyltransferase RlmD	10.5903	11.319	11.7739	12.0564	13.0722	13.9056	12.1196	11.1132	10.7224	10.6573	9.19609	12.2494	11.6589	10.9329	0.0903872	0.0870091	0.91716	0.28397	10.5	7.5	0	0	0		20.6383	20.7541	26.7616	25.2356	26.4818	26.1465	24.3363	19.6706	23.9509	27.4162	27.2236	26.6094	28.3817	25.5421	0.215894	0.270689	0.70234	0.57934	18.5	16.5	0	0	0
PCC7418_0271	H0271	prefoldin beta- domain-containing protein	7.53883	14.7696	11.5158	10.6787	12.2781	12.5491	11.555	8.14884	11.8808	10.8891	13.8467	16.6526	12.7765	12.3658	0.189421	0.211233	0.43299	0.94078	12	1	0	0	0		11.1466	11.4668	16.7612	18.6982	17.5492	19.043	15.7775	13.3941	10.8184	14.9455	14.1369	15.6928	16.053	14.1734	0.281158	0.141238	0.7402	0.93952	19	21.5	0	0	0
PCC7418_0272	H0272	DUF1232 domain-containing protein	36.1779	43.8802	38.2357	37.3992	40.2918	35.2211	38.5343	40.3562	48.7333	47.2242	49.3663	49.48	45.7462	46.8177	0.0745943	0.0677227	0.89393	0.81557	10	17.5	0	0	0		28.0756	26.3023	29.279	37.0446	36.7509	36.729	32.3636	32.4768	28.6744	34.1016	34.3502	36.6948	37.9456	34.0406	0.118382	0.0638615	0.80021	0.96026	23.5	0	0	0	0
PCC7418_0273	H0273	aspartate 1-decarboxylase	53.0462	48.1924	51.5819	46.9454	46.0491	49.0877	49.1505	53.5037	53.847	48.1946	51.5783	43.1382	51.5502	50.302	0.0501751	0.0733885	0.94356	0.90338	13.5	11.5	0	0	0		78.9392	77.9199	88.1042	86.7601	94.7014	94.725	86.8583	82.6686	75.2598	87.0995	83.1874	88.4383	98.4536	85.8512	0.135867	0.139744	0.9943	0.95621	18.5	11.5	0	0	0
PCC7418_0275	H0275	XisI protein	15.7508	21.4323	20.0498	20.8756	21.2251	20.6103	19.9907	22.4301	27.7036	25.3986	25.4833	32.8401	21.3797	25.8725	0.0974053	0.144887	0.76749	0.87491	15	2	0	0	0		11.6994	19.6573	16.0898	19.1477	19.6384	15.3284	16.9268	14.1803	17.4207	22.3203	19.4961	17.9419	16.7103	18.0116	0.14487	0.0966219	0.95501	0.10561	18.5	17.5	0	0	0
PCC7418_0276	H0276	DUF3598 family protein	13.2843	13.6187	14.3041	12.7531	17.8722	14.5611	14.3989	14.198	16.1571	15.3447	16.3336	18.0514	13.0359	15.5201	0.115722	0.10331	0.77326	0.71926	5.5	23.5	0	0	0		10.3838	13.9269	16.4037	17.2102	15.1455	15.194	14.7107	11.9082	13.9205	15.1665	14.9296	15.354	14.0457	14.2207	0.152349	0.0750925	0.3498	0.62187	18	18	0	0	0
PCC7418_0277	H0277	Holliday junction branch migration protein RuvA	26.405	26.0837	25.86	29.9151	31.7136	21.777	26.9591	24.4136	24.8224	18.124	19.3115	19.594	17.0403	20.551	0.117767	0.145751	0.24441	0.6847	0	5.5	0	0	0		17.2596	46.3539	65.3354	30.6381	12.0858	13.7547	30.9046	19.2259	47.5896	72.7064	32.7498	10.6636	15.277	33.0354	0.719693	1.04971	0.16101	0.13578	16.5	16.5	0	0	0
PCC7418_0278	H0278	ferredoxin:protochlorophyllide reductase (ATP-dependent) subunit B	123.104	153.083	155.872	146.732	125.068	115.382	136.54	109.711	143.326	122.978	122.855	91.6906	98.411	114.829	0.116226	0.149747	0.32159	0.62949	17.5	16	0	0	0		116.233	289.238	435.791	174.075	50.1078	65.2993	188.457	107.468	289.264	447.671	178.327	47.3752	63.1337	188.873	0.996432	1.22966	0.18905	0.1719	16.5	16.5	0	0	0
PCC7418_0279	H0279	thioredoxin fold domain-containing protein	189.836	180.577	123.351	136.644	185.116	153.725	161.541	206.56	183.011	136.946	140.675	190.425	161.237	169.809	0.156977	0.151141	0.03111	0.0488	5.5	5.5	1	1	1		75.5794	100.988	101.561	74.5986	98.522	72.5291	87.2963	74.3423	105.94	108.053	70.1934	78.7977	82.6681	86.6658	0.0812465	0.0876781	0.83182	0.17337	13.5	13.5	0	0	0
PCC7418_0280	H0280	ATP-dependent metallopeptidase FtsH/Yme1/Tma family protein	2.21833	2.94495	3.09735	2.79172	3.48278	2.88281	2.90299	2.37168	2.7601	2.63598	2.26961	1.95786	2.21046	2.36761	0.130206	0.112845	0.93628	0.41009	14.5	14.5	0	0	0		31.7528	18.6036	13.5009	11.6995	12.7996	17.5785	17.6558	22.9911	16.6248	11.2515	12.4508	14.425	17.3348	15.8463	2.33612	1.62242	0.57973	0.26861	6	6	0	0	0
PCC7418_0281	H0281	pyridoxamine 5'-phosphate oxidase family protein	1.29548	2.2791	1.44436	1.96858	2.34253	1.05772	1.7313	0.940947	1.22183	1.9559	0.969719	2.06567	1.07574	1.37163	0.284531	0.336747	0.88262	0.95533	1.5	16.5	0	0	0		2.69009	1.84181	1.89183	1.85194	2.42476	2.81246	2.25215	1.96621	0.89577	1.81204	1.2872	1.85927	1.03162	1.47535	0.235087	0.307865	0.38765	0.57323	6	0	0	0	0
PCC7418_0282	H0282	ribonucleoside-triphosphate reductase, adenosylcobalamin-dependent	75.228	52.2247	64.5415	59.6443	80.5886	68.3301	66.7595	65.1237	49.1224	63.5055	64.596	75.6269	65.6504	63.9375	0.141079	0.121333	0.44979	0.53606	3.5	1	0	0	0		153.352	99.7038	122.861	156.286	156.365	173.756	143.721	169.321	103.522	124.264	168.518	181.084	191.085	156.299	0.371231	0.492727	0.66877	0.54702	2	2.5	0	0	0
PCC7418_0283	H0283	peptidase	192.103	128.492	147.285	117.692	188.383	196.973	161.821	166.092	128.335	160.55	149.055	180.366	192.168	162.761	0.197487	0.127002	0.41967	0.8696	6.5	5.5	0	0	0		142.543	92.4003	119.883	140.075	168.647	134.772	133.053	137.923	94.1278	123.024	139.487	155.497	171.564	136.937	0.1435	0.150018	0.28186	0.82597	1.5	3	0	0	0
PCC7418_0284	H0284	c-type cytochrome	88.9248	54.6163	53.9865	51.7598	56.5646	81.1572	64.5016	97.5903	72.9593	68.7947	87.2373	106.97	135.048	94.7667	0.228866	0.235416	0.56239	0.59271	6.5	6	0	0	0		46.0961	27.9704	35.5546	27.8752	27.3353	31.4995	32.7218	46.6303	29.6603	34.2582	30.5496	29.9591	39.5723	35.105	0.102736	0.0653873	0.94494	0.84562	3.5	6	0	0	0
PCC7418_0285	H0285	B12-binding domain-containing radical SAM protein	15.1153	15.9394	15.3996	15.6273	16.4721	13.5229	15.3461	16.5816	17.8367	16.0111	17.469	17.6861	14.8799	16.7441	0.0599541	0.0628538	0.71697	0.6777	0	1	0	0	0		11.2716	11.9831	12.9051	11.1457	12.2921	12.2681	11.9776	12.0243	15.0827	15.9904	13.5168	12.7467	12.9497	13.7185	0.0397644	0.0825705	0.40612	0.11766	13.5	15.5	0	0	0
PCC7418_0286	H0286	histidine phosphatase family protein	66.0186	53.7442	58.9889	65.7089	63.4492	60.6246	61.4224	64.1731	51.7645	61.2283	57.6976	57.4529	61.3055	58.937	0.0694303	0.0669653	0.12414	0.91924	0.5	23.5	0	0	0		173.146	145.899	187.259	188.392	146.178	195.506	172.73	158.171	153.514	185.442	201.182	164.77	199.221	177.05	0.325633	0.325306	0.56567	0.49378	18	18.5	0	0	0
PCC7418_0287	H0287	methyltransferase domain-containing protein	20.6673	20.3748	21.7284	24.7977	28.4612	21.0802	22.8516	20.0864	18.6168	21.4891	22.083	26.3054	19.7551	21.3893	0.127031	0.11565	0.47338	0.52365	0.5	0	0	0	0		99.6047	103.305	98.3654	113.987	87.3916	114.337	102.832	88.5024	102.832	94.1232	109.396	105.767	117.048	102.945	0.409658	0.441431	0.80262	0.9381	16	11	0	0	0
PCC7418_0288	H0288	hypothetical protein	11.7046	12.44	10.3769	10.9041	14.7322	8.21026	11.3947	9.44888	9.13515	10.7443	11.0441	12.0118	7.02597	9.9017	0.174585	0.16248	0.52017	0.32279	3	22.5	0	0	0		39.7831	50.1744	53.6892	55.4937	38.4242	46.9051	47.4116	27.7528	36.4197	36.7542	38.4293	31.2087	32.611	33.8626	0.568284	0.372658	0.08326	0.20338	17	17	1	0	0
PCC7418_0289	H0289	photosystem I core protein PsaB	1270.03	1608.86	1358.96	1363.57	1884.23	1310.88	1466.09	1080.91	978.94	1154.05	1005.65	899.274	821.836	990.109	0.147281	0.110681	0.78026	0.53841	5	19.5	0	0	0		3521.42	4336.02	4239.29	4396.43	3819.65	3317.03	3938.31	1075.2	1067.7	1332.89	1378.44	1026.26	814.01	1115.75	0.282951	0.19303	0.4365	0.06222	18.5	20	0	1	0
PCC7418_0290	H0290	photosystem I core protein PsaA	2058.36	2510.35	2103.83	2334.97	2806.56	2139.33	2325.57	1950.92	1940.58	1877.66	1780.32	1649.18	1519.19	1786.31	0.113882	0.0883462	0.76967	0.94184	4	20	0	0	0		5667.57	7287.08	6376.6	6229.91	5288.25	5064.48	5985.65	2946.33	3410.3	3329.51	3232.41	2457.58	2326.71	2950.47	0.320938	0.236035	0.70147	0.5388	16	18	0	0	0
PCC7418_0291	H0291	exonuclease SbcCD subunit D	11.4989	14.7314	16.9478	13.4067	14.2402	16.1105	14.4892	10.672	16.9776	16.3752	11.8628	13.4671	14.8858	14.0401	0.122517	0.162443	0.13677	0.08769	14.5	13	0	1	0		61.9539	64.5817	90.4473	83.2518	59.8495	76.0975	72.697	59.6333	70.4233	87.767	91.3109	66.7463	72.4406	74.7202	0.789113	0.80178	0.02582	0.03074	17.5	18.5	1	1	1
PCC7418_0292	H0292	phosphoadenosine phosphosulfate reductase	35.2152	28.1444	26.9382	23.7717	28.6547	42.1883	30.8188	23.926	25.9149	25.5393	22.1588	26.2643	40.3051	27.3514	0.198767	0.21785	0.38737	0.38619	8.5	10.5	0	0	0		82.3963	95.5699	129.394	122.425	102.165	129.656	110.268	80.5674	98.0515	128.661	129.924	104.324	119.601	110.188	0.584665	0.646904	0.28121	0.18785	16.5	17.5	0	0	0
PCC7418_0293	H0293	type II toxin-antitoxin system VapC family toxin	39.991	43.1759	41.8392	35.0003	47.3984	40.6508	41.3426	43.6921	46.8423	46.5337	40.28	50.5083	54.5833	47.0733	0.0898608	0.0973986	0.54513	0.29042	8	9.5	0	0	0		31.3028	40.4111	45.4029	47.9084	40.9482	37.0557	40.5049	35.5903	53.9764	75.0005	58.2059	44.2761	49.4544	52.7506	0.130848	0.260681	0.20291	0.01582	18.5	17	0	1	0
PCC7418_0294	H0294	type II toxin-antitoxin system VapB family antitoxin	42.0143	56.0113	44.5483	35.1792	55.0956	39.7425	45.4319	32.1355	43.9755	33.6211	38.8464	44.1383	44.2576	39.4957	0.16937	0.128024	0.59512	0.63848	8	8.5	0	0	0		18.0083	27.6052	23.5563	23.737	21.3768	20.8831	22.5278	13.8812	26.0698	30.0631	26.6348	24.5133	27.2024	24.7274	0.0652676	0.129813	0.55555	0.24965	15	16	0	0	0
PCC7418_0295	H0295	hypothetical protein	66.0798	56.9773	56.8468	57.8545	78.6351	69.0409	64.2391	65.7364	58.1775	64.3299	64.7565	91.7852	66.777	68.5938	0.124183	0.156418	0.30812	0.54164	5	3	0	0	0		89.0275	81.8937	104.276	113.502	110.076	96.2533	99.1716	68.7873	67.8592	85.8742	87.6607	83.5853	75.4609	78.2046	0.175233	0.116086	0.27929	0.22314	21.5	20	0	0	0
PCC7418_0296	H0296	cyclomaltodextrin glucanotransferase	167.529	112.904	117.653	79.018	108.29	91.3573	112.792	123.378	99.3816	117.481	104.253	109.076	110.975	110.757	0.246555	0.0717655	0.7499	0.94775	5	1	0	0	0		49.8128	48.3813	55.8022	57.1149	52.3617	47.9501	51.9038	48.6815	54.3715	61.6167	61.7733	53.7993	53.8804	55.6871	0.0313404	0.0420003	0.01376	0.0446	20.5	18	0	0	0
PCC7418_0297	H0297	7-carboxy-7-deazaguanine synthase QueE	195.169	188.074	206.811	193.55	220.578	169.74	195.654	196.147	184.671	198.659	205.999	204.616	181.282	195.229	0.0802542	0.0478093	0.62663	0.05306	23.5	22.5	0	0	0		126.31	125.822	151.374	164.829	149.954	139.005	142.882	133.274	144.102	164.354	162.499	151.68	148.229	150.69	0.071813	0.0545263	0.18546	0.13354	20.5	18.5	0	0	0
PCC7418_0298	H0298	phosphatidate cytidylyltransferase	55.5006	53.8138	50.349	60.1254	67.8451	44.4806	55.3524	56.8009	50.5743	55.7087	60.2382	51.9516	41.7064	52.83	0.132854	0.11159	0.22924	0.13742	1	22	0	0	0		82.3382	79.8633	95.4186	113.694	82.2057	76.8525	88.3954	84.762	93.6226	111.382	119.232	101.012	96.1888	101.033	0.229751	0.21602	0.02068	0.0996	20.5	19	1	1	1
PCC7418_0299	H0299	SLC26A/SulP transporter family protein	15.4647	19.4212	17.7375	17.9447	22.3429	20.2884	18.8666	18.0997	19.6428	19.2699	20.1192	18.7591	20.9094	19.4667	0.114729	0.0466409	0.81143	0.58021	8.5	14.5	0	0	0		35.8652	56.1566	88.8857	78.9456	44.5361	42.9868	57.896	32.607	75.6243	112.447	90.0797	52.1353	45.5722	68.0776	1.03609	1.41127	0.01218	0.05267	18	17.5	1	1	1
PCC7418_0300	H0300	iron uptake porin	634.11	673.298	941.946	927.025	997.454	919.738	848.929	697.527	762.257	1025.25	989.539	1052.23	985.329	918.689	0.165765	0.14874	0.73426	0.69705	19	18.5	0	0	0		1639.6	1949.48	1814.74	2246.37	1696.94	2050.76	1899.65	1767.02	2355.44	2062.33	2629.39	2328.17	2054.23	2199.43	0.245898	0.298973	0.67248	0.76092	17.5	20.5	0	0	0
PCC7418_0301	H0301	NYN domain-containing protein	93.5083	94.5029	107.196	133.72	117.325	99.8332	107.681	82.7696	79.2514	88.0455	95.7997	94.9086	71.2163	85.3319	0.131738	0.101651	0.19529	0.13186	21.5	22.5	0	0	0		91.4346	107.045	89.9482	84.0715	83.3344	92.5244	91.3929	78.2827	93.1337	80.032	83.8569	78.851	82.3103	82.7444	0.0726192	0.0589424	0.26703	0.65651	11	12	0	0	0
PCC7418_0302	H0302	50S ribosomal protein L28	16791.3	15449.3	16279.3	13778.5	14938.4	17442.2	15779.8	15155.6	11948.5	12760.2	13041.5	15469.8	15724.6	14016.7	0.0770022	0.105549	0.4131	0.44292	10	5	0	0	0		4146.62	3119.25	3079.76	2785.29	5757.63	3901.26	3798.3	4217.85	3024.21	3205.56	3024.02	3705.13	4050.26	3537.84	0.0632372	0.0343537	0.28883	0.41884	5	5.5	0	0	0
PCC7418_0303	H0303	rhomboid family intramembrane serine protease	45.61	37.0852	42.3324	36.5461	48.8252	51.0277	43.5711	54.641	45.3044	52.041	53.6436	58.2488	58.5044	53.7306	0.125818	0.0824995	0.60391	0.73914	7	2.5	0	0	0		36.0333	32.3627	35.6239	43.8481	37.8409	40.1848	37.649	39.0026	40.3146	49.9256	49.8293	49.4506	49.3803	46.3172	0.0835699	0.0879834	0.51542	0.60267	22	18.5	0	0	0
PCC7418_0306	H0306	signal peptidase I	44.607	41.525	42.7882	39.018	55.9309	52.9373	46.1344	48.755	46.9579	54.2049	44.9801	61.6506	50.4418	51.165	0.133522	0.107487	0.50485	0.91908	6.5	5	0	0	0		46.7065	49.9455	61.5621	65.0556	62.2365	59.6682	57.5291	39.7735	44.8759	58.4876	57.7602	61.9645	57.8148	53.4461	0.146556	0.158794	0.49753	0.75942	19.5	18.5	0	0	0
PCC7418_0307	H0307	DUF2949 domain-containing protein	823.226	990.093	1084.07	1136.84	994.912	673.271	950.402	1135.73	938.597	1132.04	1031.55	1022.2	716.713	996.139	0.165898	0.142724	0.28686	0.45733	20	22	0	0	0		607.458	449.175	469.47	450.825	426.666	366.472	461.678	664.527	475.623	499.085	448.849	432.849	396.96	486.315	0.0766925	0.0862433	0.70161	0.81689	1	2	0	0	0
PCC7418_0308	H0308	thylakoid membrane photosystem I accumulation factor	99.7058	103.897	106.461	93.6451	117.437	79.42	100.094	116.473	121.968	123.524	117.217	113.791	93.3373	114.385	0.117145	0.0871872	0.86756	0.71302	1	20	0	0	0		115.526	331.336	372.276	333.807	263.453	229.27	274.278	116.485	301.027	337.856	288.545	229.582	164.98	239.746	0.853088	0.683258	0.24213	0.27975	17	17	0	0	0
PCC7418_0309	H0309	tellurite resistance TerB family protein	49.2294	46.5741	49.7626	47.8143	52.8675	46.3011	48.7582	56.417	57.4018	61.0643	59.8623	81.1342	65.6438	63.5873	0.0457191	0.131896	0.58961	0.79754	1	4	0	0	0		44.9018	59.1045	60.363	76.6687	107.962	100.152	74.8586	44.0245	72.6402	68.4781	78.2592	98.153	104.529	77.6806	0.465777	0.313419	0.93363	0.89913	5.5	10.5	0	0	0
PCC7418_0310	H0310	coproporphyrinogen III oxidase	20.3704	23.5448	22.0965	23.9681	22.0752	19.0542	21.8515	28.765	26.9782	28.2013	23.0462	21.9234	20.5385	24.9088	0.0781027	0.128505	0.62588	0.94623	20	17	0	0	0		12.9138	27.2585	24.2577	22.9985	26.4182	23.6493	22.916	14.6825	31.347	25.8412	24.2362	26.0596	25.5588	24.6209	0.215875	0.199793	0.69046	0.51264	14	13.5	0	0	0
PCC7418_0311	H0311	PIN/TRAM domain-containing protein	86.1208	104.556	89.0919	76.9208	76.5667	77.4251	85.1135	88.7836	118.148	102.536	88.574	72.5543	85.4692	92.6775	0.116913	0.154794	0.58446	0.40867	12	14	0	0	0		72.6589	106.386	99.1654	85.4532	73.3818	80.6494	86.2825	69.8053	109.527	97.7572	93.5243	78.8117	77.4286	87.8091	0.148195	0.147168	0.21873	0.42209	15	15.5	0	0	0
PCC7418_0312	H0312	DUF445 domain-containing protein	17.7527	19.3112	16.3933	19.8522	23.0856	20.1077	19.4171	18.7139	20.1304	21.5379	18.63	20.9531	17.8922	19.6429	0.107309	0.0673431	0.52829	0.88039	4.5	17	0	0	0		40.4316	34.708	41.281	46.5644	37.581	47.0144	41.2634	45.8322	44.1546	50.6105	49.9411	45.7738	49.2089	47.5869	0.228779	0.123765	0.73701	0.21661	19.5	18	0	0	0
PCC7418_0313	H0313	bifunctional demethylmenaquinone methyltransferase/2-methoxy-6-polyprenyl-1,4-benzoquinol methylase UbiE	53.2174	49.1569	50.1849	61.3496	62.5826	43.7302	53.3703	56.8307	47.8119	53.7563	50.1944	54.4262	39.9467	50.4944	0.125549	0.109905	0.10045	0.47004	0	0	0	0	0		102.753	90.3795	114.005	114.565	100.359	100.241	103.717	112.972	106.45	129.036	135.111	117.291	114.085	119.157	0.157824	0.194888	0.05443	0.01664	20	20	1	1	1
PCC7418_0314	H0314	MBL fold metallo-hydrolase	29.6043	28.5804	26.7879	22.9067	30.576	25.1614	27.2695	25.8264	25.1578	24.2567	25.9688	27.2105	26.6135	25.839	0.0968062	0.0369372	0.40869	0.29114	6	4	0	0	0		24.2937	24.3503	29.5136	33.4535	39.1639	37.4802	31.3759	21.7062	24.0778	28.0559	29.2805	33.2515	33.9268	28.3831	0.214464	0.171965	0.96182	0.98974	0.5	15.5	0	0	0
PCC7418_0315	H0315	triose-phosphate isomerase	194.011	133.505	160.199	144.752	169.212	184.512	164.365	260.558	186.066	238.859	210.982	274.286	265.648	239.4	0.128165	0.132158	0.69347	0.72892	5	4.5	0	0	0		332.345	235.398	302.225	329.845	300.495	345.022	307.555	346.3	251.886	332.949	331.865	352.564	359.308	329.145	0.219363	0.150061	0.76283	0.7612	23.5	0.5	0	0	0
PCC7418_0316	H0316	DUF1957 domain-containing protein	70.121	72.1475	68.6293	63.7827	71.8674	64.3246	68.4787	68.7176	77.593	77.2454	82.2922	78.9012	81.6629	77.7354	0.0487882	0.0573213	0.67176	0.76203	7	16.5	0	0	0		64.3033	59.0539	60.2212	67.4907	58.2591	66.3662	62.6158	62.4916	63.8938	65.3154	71.9381	70.0622	71.9225	67.6039	0.0526791	0.0494382	0.85126	0.91518	21.5	21.5	0	0	0
PCC7418_0317	H0317	NUDIX hydrolase	13.057	33.2623	20.8555	17.2432	16.1398	19.4719	20.005	14.9318	28.7113	18.6048	12.555	11.7459	19.839	17.7313	0.32112	0.32252	0.34361	0.13795	12.5	11.5	0	0	0		15.5756	25.074	30.9373	18.8983	17.7052	17.7569	20.9912	16.0224	24.4507	30.6548	19.7	18.2609	18.7598	21.3081	0.266518	0.275849	0.14171	0.10938	15.5	15.5	0	0	0
PCC7418_0318	H0318	NAD(P)H-dependent glycerol-3-phosphate dehydrogenase	11.7858	18.6991	20.1328	23.1593	21.611	15.0369	18.4042	12.061	15.1191	15.933	14.7456	15.0038	11.6601	14.0871	0.211735	0.114981	0.51152	0.57544	19.5	18.5	0	0	0		17.5685	19.0765	20.3798	18.4501	13.8267	15.9896	17.5485	16.9935	15.4548	16.7601	17.6318	15.006	15.2042	16.175	0.116212	0.0707634	0.28125	0.19726	17	20.5	0	0	0
PCC7418_0319	H0319	toxin-antitoxin system HicB family antitoxin	51.9953	56.5543	65.5048	51.9351	68.979	55.8097	58.463	54.808	60.7143	55.5666	63.3863	53.3534	53.4942	56.8872	0.111576	0.066919	0.97449	0.66394	14	19.5	0	0	0		42.4304	59.8132	64.1431	74.1165	53.9125	50.8347	57.5417	40.6449	62.4117	64.4136	69.4402	60.453	60.2687	59.6053	0.172463	0.158594	0.19271	0.43688	18.5	17	0	0	0
PCC7418_0320	H0320	putative toxin-antitoxin system toxin component, PIN family	78.3185	89.9343	77.5436	84.0502	80.5748	79.5179	81.6565	70.4086	80.8049	77.8307	74.3313	69.1363	68.4205	73.4887	0.0519699	0.0626553	0.93103	0.47964	10	16	0	0	0		32.9643	46.9243	49.2844	44.4049	45.9682	36.2586	42.6341	33.4922	43.3523	49.4225	48.3135	45.8092	40.7618	43.5252	0.0726293	0.0726975	0.56316	0.31546	17.5	18	0	0	0
PCC7418_0321	H0321	excinuclease ABC subunit UvrA	17.2393	14.6227	16.5095	15.6239	20.1029	13.6785	16.2961	16.4185	15.0782	17.0006	16.0255	16.635	14.8132	15.9952	0.126582	0.0500029	0.41584	0.44202	1.5	22	0	0	0		21.7041	25.2173	30.5689	30.7479	26.4281	29.7192	27.3976	21.0085	25.6685	30.8476	29.8099	28.6745	29.914	27.6538	0.201633	0.212168	0.24657	0.4311	17.5	17	0	0	0
PCC7418_0322	H0322	Uma2 family endonuclease	16.406	20.0884	18.6573	21.5167	21.3594	14.5285	18.7594	12.6907	17.2486	14.3841	14.184	13.9743	12.7513	14.2055	0.13691	0.106588	0.60192	0.77848	22	13.5	0	0	0		20.3431	29.0732	33.8506	32.7534	31.9203	33.6955	30.2727	17.3748	26.059	29.6281	27.6433	23.2162	26.3902	25.0519	0.251371	0.276803	0.49337	0.11799	16.5	16.5	0	0	0
PCC7418_0323	H0323	Uma2 family endonuclease	10.2913	11.8044	10.7843	12.5423	12.4585	11.1257	11.5011	6.92345	9.79832	8.56936	8.76108	11.2464	8.34953	8.94135	0.0728414	0.148937	0.82735	0.96662	23.5	6.5	0	0	0		11.4107	13.9273	19.6461	17.4147	15.9151	18.7562	16.1783	8.47838	12.9988	14.8406	13.287	13.2204	12.7361	12.5935	0.246097	0.219171	0.3049	0.34432	16.5	16.5	0	0	0
PCC7418_0324	H0324	uroporphyrinogen-III synthase	41.0969	48.9003	48.7309	50.0465	58.4462	40.6156	47.9727	46.1972	44.4657	47.2368	45.9534	45.9301	40.795	45.0964	0.125312	0.0462687	0.81447	0.39855	23	21.5	0	0	0		32.7165	35.478	44.4559	43.0911	43.9391	35.4499	39.1884	27.3698	28.0866	32.5766	34.6543	33.8604	31.6867	31.3724	0.0989416	0.0609482	0.36346	0.48826	20	20.5	0	0	0
PCC7418_0325	H0325	EAL domain-containing protein	32.8839	36.4352	34.7536	33.6843	40.8828	33.4009	35.3401	36.411	33.6014	35.1734	34.1011	37.8606	32.2846	34.9054	0.0773206	0.0526807	0.83088	0.40542	5	1.5	0	0	0		27.2171	28.9597	34.161	35.302	33.5395	31.6763	31.8093	23.4888	26.0048	30.3252	29.4397	28.8382	27.5387	27.6059	0.0816432	0.065949	0.33208	0.33997	19.5	18	0	0	0
PCC7418_0326	H0326	dephospho-CoA kinase	15.4642	11.5152	13.8084	11.3736	13.2191	12.5316	12.9853	14.1644	12.1666	12.7512	13.5411	16.7249	15.9548	14.2172	0.108189	0.115297	0.84166	0.52888	3.5	4.5	0	0	0		16.1371	16.6635	22.3379	23.6178	18.6154	18.9662	19.3897	15.301	20.257	27.5644	19.323	20.4462	20.7929	20.6141	0.21174	0.25424	0.05589	0.1662	19	16	1	0	0
PCC7418_0327	H0327	magnesium chelatase ATPase subunit D	37.6768	39.5553	48.8773	53.088	53.3838	43.7963	46.0629	35.1002	35.6194	39.4516	37.1201	33.9352	32.9028	35.6882	0.134026	0.0598743	0.4377	0.11706	21	18.5	0	0	0		115.22	122.141	134.496	141.915	117.587	157.865	131.537	113.372	132.054	129.209	145.982	135.1	152.856	134.762	0.326697	0.35241	0.59374	0.86158	15.5	15	0	0	0
PCC7418_0328	H0328	bifunctional folylpolyglutamate synthase/dihydrofolate synthase	16.4908	20.6383	18.9364	16.933	18.5239	17.8242	18.2244	17.4287	18.6168	17.571	14.6908	13.8052	15.9731	16.3476	0.075159	0.103461	0.39205	0.47856	12	12.5	0	0	0		27.2717	25.9225	35.5856	37.2378	29.9418	37.93	32.3149	25.6783	28.4433	36.4027	39.0398	35.6855	41.11	34.3933	0.263525	0.338535	0.46878	0.7021	18	17.5	0	0	0
PCC7418_0329	H0329	hypothetical protein	128.057	166.611	174.042	160.464	145.564	157.48	155.369	131.013	146.452	151.637	155.517	131.666	114.684	138.495	0.0964571	0.101916	0.07434	0.27669	15.5	19.5	0	0	0		84.6477	110.19	114.865	109.986	95.713	78.1447	98.9244	78.3051	97.3794	105.102	105.474	97.1713	79.7672	93.8665	0.0890794	0.0793801	0.35284	0.30965	18	19	0	0	0
PCC7418_0330	H0330	DUF5132 domain-containing protein	308.048	368.242	418.417	487.528	354.795	353.529	381.76	251.11	290.181	317.238	279.388	237.065	235.055	268.339	0.149985	0.111519	0.10601	0.18255	19	17	0	0	0		330.92	308.487	305.189	335.174	287.725	376.802	324.049	333.583	314.731	298.028	342.155	312.793	389.981	331.879	0.0746367	0.11064	0.91741	0.87333	11.5	8	0	0	0
PCC7418_0331	H0331	heavy metal translocating P-type ATPase	115.26	117.321	127.026	125.748	107.078	102.81	115.874	128.195	129.716	140.158	123.032	94.2624	110.423	120.964	0.0765736	0.122881	0.16099	0.45268	19	16.5	0	0	0		67.7664	60.6373	62.3818	66.7461	61.4304	72.1561	65.1863	71.7143	67.816	66.4142	76.5681	71.8341	81.7734	72.6867	0.0352907	0.0430056	0.98103	0.93421	6	4.5	0	0	0
PCC7418_0332	H0332	hypothetical protein	1655.97	1913.53	1774.01	1928.91	1336.51	585.988	1532.49	2244.56	1706.64	1739.59	1611.2	1007.4	544.881	1475.71	0.304926	0.373031	0.60137	0.80251	20.5	22	0	0	0		3106.79	3794.16	3263.82	2601.8	1517.81	1865.52	2691.65	2485.47	3460.45	2473.33	1997.35	1336.68	1571.25	2220.75	0.518187	0.473061	0.751	0.76561	15	13	0	0	0
PCC7418_0333	H0333	AAA family ATPase	565.256	540.933	579.876	677.946	516.997	285.435	527.74	565.357	472.81	507.803	464.238	313.969	225.366	424.924	0.226447	0.276063	0.24911	0.75021	21.5	21	0	0	0		1313.53	1520.11	1386.12	1111.67	574.694	744.127	1108.38	1039.94	1357.12	1050.79	863.148	501.637	598.889	901.922	0.650109	0.680699	0.73576	0.79847	16	14.5	0	0	0
PCC7418_0334	H0334	DUF1257 domain-containing protein	60835.9	80014.3	75048.6	77864	47841	35816	62903.3	62543.3	83989.6	65707.6	64451.1	33329	32140.8	57026.9	0.261945	0.325614	0.53529	0.80846	18.5	17	0	0	0		21633.3	53227.4	42321.3	22068.6	7002.7	6819.11	25512.1	17623.5	50243.6	31895.1	13401.5	4646.61	5937.1	20624.5	0.273018	0.280616	0.54989	0.57765	15	13.5	0	0	0
PCC7418_0335	H0335	cobalt-precorrin-6A reductase	30.6024	31.4682	28.9167	36.2469	36.2325	20.6717	30.6897	32.8091	25.7436	30.4392	28.7862	28.8355	18.4909	27.5174	0.171247	0.165546	0.29709	0.41854	23.5	23	0	0	0		62.1461	53.4818	58.2926	59.7473	46.6609	52.0714	55.4	60.6661	61.2618	55.3527	51.3816	42.3318	51.7976	53.7986	0.170307	0.232982	0.63143	0.80266	20	12.5	0	0	0
PCC7418_0336	H0336	DUF2470 domain-containing protein	43.0156	40.811	41.6311	51.8523	55.2002	43.9012	46.0685	41.0071	36.2994	42.7646	47.0405	51.3035	34.5285	42.1573	0.118293	0.137533	0.31534	0.19756	0.5	23.5	0	0	0		101.684	100.735	127.66	142.996	149.577	152.295	129.158	92.9428	102.774	110.725	142	140.963	171.556	126.827	0.46121	0.643577	0.92018	0.99498	20.5	12	0	0	0
PCC7418_0337	H0337	YdiU family protein	13.0785	12.9874	12.9649	13.7587	16.3501	13.3099	13.7416	13.1431	13.2922	13.2847	12.9671	12.4577	13.6389	13.1306	0.0871363	0.0275977	0.52359	0.27563	2.5	13	0	0	0		31.7686	41.965	46.7929	51.4099	36.5884	40.242	41.4611	33.9486	44.8838	45.6996	48.4794	40.2039	37.2156	41.7385	0.466756	0.386481	0.11068	0.26721	18	18	0	0	0
PCC7418_0338	H0338	ABC transporter ATP-binding protein	18.7168	18.7982	20.6709	18.1423	22.6178	20.0281	19.829	19.7506	20.8782	21.1937	19.0328	21.4159	21.2309	20.5837	0.0761221	0.0428597	0.94078	0.36775	7	10.5	0	0	0		36.5611	42.223	52.7521	55.358	40.7003	42.4702	45.0108	40.2586	48.3488	58.1227	54.0185	43.5371	43.3075	47.9322	0.339051	0.307678	0.02199	0.02082	18.5	18	1	1	1
PCC7418_0339	H0339	insulinase family protein	165.584	153.067	194.036	188.129	192.449	141.767	172.505	174.724	177.113	207.631	206.433	193.536	166.901	187.723	0.117759	0.0840958	0.21604	0.08284	21.5	20	0	0	0		193.925	230.351	247.918	251.039	219.072	202.386	224.115	216.85	275.33	299.755	298.384	255.119	244.987	265.071	0.123865	0.15751	0.1456	0.13246	18.5	18	0	0	0
PCC7418_0340	H0340	alanine--tRNA ligase	22.2691	20.7359	24.4398	24.5604	23.1983	18.9977	22.3668	22.778	22.9544	23.9197	23.4078	21.6443	18.2129	22.1528	0.0890828	0.085474	0.07941	0.48955	21	20.5	0	0	0		84.0506	80.1105	74.5367	79.6135	62.5262	85.3697	77.7012	79.9054	84.6677	73.6401	88.4107	75.5321	90.5986	82.1258	0.340922	0.284402	0.85988	0.9498	12	10	0	0	0
PCC7418_0341	H0341	RRXRR domain-containing protein	7.26909	7.65127	9.34822	10.5622	10.2013	8.94996	8.99701	8.23329	7.71681	9.08096	9.24263	7.96281	8.57005	8.46776	0.134778	0.0657663	0.47004	0.10378	20.5	19	0	0	0		12.0414	9.65467	12.6935	14.3366	10.4871	14.3893	12.2671	10.7777	10.3653	11.946	15.3109	13.2318	14.5458	12.6963	0.197855	0.216797	0.65278	0.74246	19	21	0	0	0
PCC7418_0342	H0342	thermonuclease family protein	46.7753	41.4439	44.2993	42.8192	51.5532	41.3394	44.7051	53.9177	52.1848	56.8114	57.3436	59.2178	62.4462	56.9869	0.080064	0.0588222	0.37308	0.99594	2.5	14.5	0	0	0		22.1934	21.2802	27.8841	25.2806	29.0583	30.7071	26.0673	25.5601	26.0761	29.2792	30.6508	33.1578	30.6216	29.2243	0.077658	0.0468677	0.9447	0.87643	15.5	22	0	0	0
PCC7418_0343	H0343	redoxin domain-containing protein	77.0419	95.8119	76.1565	83.158	79.8369	72.4448	80.7417	114.048	119.25	123.49	119.806	114.683	118.078	118.226	0.0928642	0.0270325	0.97001	0.0019	10	16.5	0	0	0		78.5027	69.8646	70.426	75.4747	77.9765	84.915	76.1932	73.1717	75.557	80.7877	77.7101	89.0315	88.3301	80.7647	0.0636385	0.0511809	0.65159	0.92699	5.5	9.5	0	0	0
PCC7418_0344	H0344	tetratricopeptide repeat protein	2427.68	2170.12	2313.83	2060.35	2340.75	2075.24	2231.33	1897.23	1880.43	2167.43	2144.45	2138.74	2079.89	2051.36	0.0619589	0.057529	0.77267	0.46343	3.5	19.5	0	0	0		1130.32	1076.28	1273.68	1089.87	1653.01	1093.29	1219.41	1270.51	1124.7	1274.44	1145.36	1316.3	1118.6	1208.32	0.091857	0.0392539	0.79775	0.718	2.5	1	0	0	0
PCC7418_0345	H0345	hypothetical protein	100.618	88.2902	96.1741	93.8174	129.787	98.3094	101.166	110.895	93.4491	95.2785	106.553	141.573	94.6782	107.071	0.132144	0.156443	0.49513	0.22023	3.5	2.5	0	0	0		50.0698	66.9698	86.1091	70.9463	112.866	79.9834	77.824	58.2269	63.9234	73.2537	73.8367	91.5693	88.4526	74.8771	0.190848	0.112066	0.99901	0.98956	20	8	0	0	0
PCC7418_0346	H0346	methionyl-tRNA formyltransferase	44.2235	37.3243	37.9239	42.9144	38.7446	41.8592	40.4983	32.683	32.1121	39.2676	34.2109	28.2387	34.3111	33.4706	0.0648177	0.0981082	0.57146	0.09987	1	16.5	0	0	0		109.318	70.493	95.5378	91.0638	59.8366	74.4475	83.4495	112.015	72.2704	88.4844	93.102	79.6939	84.7583	88.3873	0.413156	0.371764	0.6971	0.58956	20.5	0	0	0	0
PCC7418_0347	H0347	carbon dioxide-concentrating mechanism protein CcmK	182.342	121.629	141.218	158.885	156.841	192.164	158.846	155.055	107.494	116.651	141.556	122.501	156.476	133.289	0.14902	0.141634	0.76749	0.79698	4	2.5	0	0	0		351.468	176.472	208.214	220.805	157.745	202.616	219.553	346.605	185.232	212.403	218.401	198.781	241.172	233.766	0.393943	0.400048	0.78562	0.69819	1.5	3	0	0	0
PCC7418_0348	H0348	BMC domain-containing protein	368.569	232.928	267.485	261.756	223.718	285.553	273.335	234.35	199.061	243.718	242.348	192.157	277.495	231.522	0.173421	0.124571	0.88967	0.75733	3	16	0	0	0		364.248	173.449	217.724	197.798	134.374	144.985	205.43	393.397	195.663	224.472	212.251	169.665	215.855	235.217	0.280053	0.314942	0.8212	0.81262	1	3	0	0	0
PCC7418_0349	H0349	helix-turn-helix domain-containing protein	16.394	23.9662	33.4046	20.56	24.4199	13.0555	21.9667	17.8611	37.4501	48.1267	30.1272	24.0759	14.8873	28.7547	0.295777	0.397947	0.51953	0.26865	17.5	17	0	0	0		18.9018	49.6005	67.6559	59.4036	36.0508	30.4576	43.6783	18.3039	45.2312	59.7935	51.2367	34.2149	25.8524	39.1054	0.767203	0.500947	0.08656	0.12596	17.5	17.5	1	0	0
PCC7418_0350	H0350	hypothetical protein	32.5009	28.6737	27.0642	25.3953	31.2922	38.7242	30.6084	49.6616	46.3914	51.3091	40.5428	50.1932	48.78	47.813	0.142031	0.0749814	0.30118	0.68892	8	9.5	0	0	0		16.6822	26.83	42.3098	31.4706	14.7663	17.7708	24.9716	21.8326	32.6105	53.4458	31.6091	15.0968	12.758	27.8921	0.31872	0.285565	0.02456	0.15458	17.5	17.5	1	0	0
PCC7418_0351	H0351	NblA/ycf18 family protein	81.8468	73.0856	72.4304	75.0879	92.441	111.13	84.3369	101.511	107.882	107.024	99.1565	100.311	130.107	107.665	0.163701	0.0980344	0.58314	0.27392	7.5	11.5	0	0	0		101.175	161.77	217.08	169.516	187.372	127.399	160.719	106.816	189.032	265.232	185.065	153.841	129.059	171.508	0.449458	0.473207	0.44693	0.11832	18	17	0	0	0
PCC7418_0352	H0352	universal stress protein	157.425	153.534	148.105	151.146	174.572	165.092	158.313	166.621	150.879	153.063	163.41	185.876	177.628	166.246	0.0570541	0.0750104	0.29552	0.44224	5.5	4	0	0	0		186.784	208.963	234.935	220.658	204.624	188.341	207.384	182.806	222.197	248.434	212.734	198.199	191.182	209.258	0.107332	0.131396	0.11677	0.12649	18	16.5	0	0	0
PCC7418_0353	H0353	serine/threonine protein kinase	86.2354	71.875	81.9977	76.1939	86.7312	75.7699	79.8005	86.6092	69.3467	78.7715	89.5792	83.3781	71.1365	79.8035	0.0698344	0.094354	0.52379	0.007	1.5	23.5	0	0	0		75.1169	67.1786	79.2537	84.5557	79.8507	73.1114	76.5112	71.2126	66.1839	74.0266	77.3726	74.2352	67.2018	71.7055	0.0693925	0.0498395	0.06581	0.02226	21.5	21.5	0	0	0
PCC7418_0354	H0354	hypothetical protein	32.8478	38.5723	33.0189	35.6592	41.4593	30.4186	35.3294	40.8321	40.512	39.6821	38.108	41.0078	32.8184	38.8267	0.10579	0.073578	0.76703	0.76335	3	1	0	0	0		21.2247	24.3759	31.9269	32.7891	33.8476	29.7721	28.9894	24.8389	27.8043	33.1558	33.5516	29.1886	26.4635	29.1671	0.131172	0.0834794	0.62391	0.06619	19.5	19	0	0	0
PCC7418_0355	H0355	DNA phosphorothioation-associated protein 4	37.7535	35.5277	34.7459	37.75	40.7608	32.3122	36.475	43.9455	40.8138	43.1243	41.7651	45.671	36.1112	41.9052	0.0732615	0.0719944	0.13912	0.45359	1.5	0	0	0	0		24.4855	31.1661	30.5779	31.5235	37.1984	27.6743	30.4376	28.1996	30.0013	31.2194	31.1794	29.7499	26.8873	29.5395	0.106477	0.0372231	0.94124	0.2719	22.5	19.5	0	0	0
PCC7418_0356	H0356	hypothetical protein	18.0576	20.5271	15.3577	15.3436	20.7824	13.4785	17.2578	25.9793	18.7202	18.2003	15.9862	17.4688	12.5724	18.1545	0.159231	0.222479	0.55098	0.71054	5	2.5	0	0	0		15.7611	10.5112	18.0598	18.6929	17.0618	12.413	15.4166	18.8568	14.0983	26.1214	22.8817	19.2378	17.4767	19.7788	0.173239	0.211629	0.06601	0.10462	21.5	19.5	1	0	0
PCC7418_0357	H0357	3-isopropylmalate dehydrogenase	194.697	126.616	163.405	133.176	175.939	180.956	162.465	161.271	117.099	144.154	140.302	161.842	167.474	148.69	0.152979	0.115612	0.69903	0.73606	5	3.5	0	0	0		193.334	174.797	225.971	206.145	177.923	161.901	190.012	195.754	177.741	223.605	210.979	190.917	182.005	196.833	0.131348	0.107655	0.11741	0.06382	19.5	19.5	0	1	0
PCC7418_0358	H0358	hypothetical protein	13.0544	12.3931	9.96601	11.2979	14.179	10.4687	11.8932	12.261	10.63	13.5442	10.56	11.5506	11.4061	11.6586	0.123387	0.0876022	0.09471	0.83354	4	16.5	1	0	0		29.9312	27.5521	42.9684	43.0804	32.5527	38.1623	35.7079	28.565	32.1298	42.816	39.2863	36.4377	38.5914	36.3044	0.512525	0.405146	0.1412	0.24025	18.5	17.5	0	0	0
PCC7418_0359	H0359	hypothetical protein	3.72898	4.00646	3.94964	3.92293	5.23659	5.63837	4.41383	3.25016	3.91494	4.07167	4.12151	6.94809	5.01626	4.55377	0.167201	0.260965	0.66827	0.84126	8	5	0	0	0		11.7394	10.6587	18.2996	19.6042	12.7988	15.9698	14.8451	9.81004	12.2245	19.2552	18.7792	13.4063	17.0595	15.0891	0.758252	0.769965	0.12106	0.14392	19	17.5	0	0	0
PCC7418_0360	H0360	DUF3727 domain-containing protein	51.9414	43.6524	46.9545	44.5383	61.2068	54.6268	50.4867	40.2488	38.9501	40.2301	35.2783	53.9044	45.131	42.2905	0.122299	0.140455	0.45287	0.56923	5	6	0	0	0		71.5396	68.0077	89.2758	94.6664	120.915	94.7425	89.8579	68.031	68.9695	87.8444	90.7617	104.216	89.8077	84.9384	0.345434	0.301977	0.82354	0.84651	0	21.5	0	0	0
PCC7418_0361	H0361	alpha/beta fold hydrolase	44.6646	43.7539	46.2517	42.7071	51.1181	41.2934	44.9648	44.5854	43.9616	46.4371	56.7138	60.3618	44.0401	49.35	0.0701238	0.134388	0.77349	0.32596	2	23.5	0	0	0		58.3119	69.8817	64.2841	93.6616	90.2476	103.325	79.9519	59.6263	73.8851	68.6888	94.6965	109.142	96.579	83.7696	0.369408	0.354394	0.99405	0.90916	4	2.5	0	0	0
PCC7418_0362	H0362	ABC-F family ATP-binding cassette domain-containing protein	10.9093	14.0335	12.452	12.0221	13.0645	11.8201	12.3836	10.5911	13.8589	14.572	12.4977	13.5605	12.9156	12.9993	0.079479	0.0972305	0.76303	0.38062	12	15	0	0	0		9.82393	9.50512	13.2985	15.5452	12.118	14.7044	12.4992	7.30061	9.06477	10.6966	12.6889	12.4636	13.3767	10.9318	0.18369	0.16659	0.51295	0.90438	19	18	0	0	0
PCC7418_0363	H0363	hypothetical protein	465.731	465.123	417.696	467.754	676.76	384.575	479.606	548.737	599.795	579.067	879.317	1168.57	678.483	742.328	0.194622	0.295635	0.40325	0.56383	2.5	1.5	0	0	0		79.2808	59.9801	39.638	53.0922	97.8707	79.8671	68.2882	103.654	69.106	49.071	48.655	106.962	129.416	84.4773	0.040384	0.0413965	0.06904	0.18492	5	6.5	0	0	0
PCC7418_0364	H0364	precorrin-8X methylmutase	64.8677	50.1467	50.4273	54.9244	58.5521	52.2922	55.2017	62.6962	63.5234	68.0064	69.2038	69.0536	70.2968	67.13	0.0939985	0.0436273	0.09572	0.81103	2.5	18.5	0	0	0		43.1743	44.1725	42.8191	47.4178	47.2014	43.5911	44.7294	46.8723	50.3078	50.3434	50.5619	51.2038	47.2091	49.4164	0.0339002	0.0254447	0.42323	0.72829	0	19.5	0	0	0
PCC7418_0365	H0365	protein kinase	89.3767	73.0437	96.4078	94.9062	94.8227	88.8173	89.5624	86.8033	78.3622	81.751	85.9871	81.7915	74.5067	81.5336	0.0884516	0.0518308	0.36387	0.10757	21.5	23	0	0	0		66.2355	65.8933	69.8753	73.6221	72.0846	67.4814	69.1987	69.9249	73.3705	72.9855	74.464	77.6636	75.6635	74.012	0.0325552	0.0293825	0.22342	0.98911	21.5	7	0	0	0
PCC7418_0366	H0366	GIY-YIG nuclease family protein	39.1248	39.5182	42.5025	39.6984	36.4603	32.4531	38.2929	31.4442	38.6126	33.6294	30.0229	27.5785	27.2979	31.4309	0.0821337	0.123439	0.46301	0.70257	19	13.5	0	0	0		53.6357	58.5443	61.7698	57.3797	58.8224	59.6104	58.2937	47.2396	58.1767	53.6819	59.7103	55.7529	58.6245	55.531	0.064579	0.133886	0.2545	0.80633	15	15.5	0	0	0
PCC7418_0367	H0367	alpha/beta hydrolase	2.62497	2.22655	2.19497	1.89853	3.10056	1.91652	2.32702	2.5024	1.51475	2.49465	2.3026	2.27842	2.45218	2.2575	0.181202	0.152192	0.37325	0.74719	4	22	0	0	0		42.5357	33.4523	50.7295	49.8337	39.9349	53.5748	45.0101	39.0656	37.4841	50.0771	49.5727	42.9006	49.279	44.7298	3.01222	2.29228	0.58533	0.33671	18	18	0	0	0
PCC7418_0368	H0368	GNAT family N-acetyltransferase	2.93339	1.63926	2.1162	1.90603	4.43865	4.29154	2.88751	2.72592	1.69594	2.59586	2.10695	3.59453	3.00895	2.62136	0.387088	0.232562	0.53325	0.72398	6	4	0	0	0		44.7629	36.7507	58.086	53.2041	42.7286	53.7082	48.2067	44.6959	43.0292	60.1779	62.4526	52.5257	59.9367	53.803	2.55257	2.92907	0.30917	0.36837	18	18.5	0	0	0
PCC7418_0369	H0369	cadherin-like domain-containing protein	225.373	300.038	268.807	280.595	297.746	356.355	288.152	215.978	223.815	222.034	243.387	250.876	280.231	239.387	0.136317	0.0919626	0.55489	0.90981	11	9	0	0	0		3.6798	4.82507	4.44503	3.64402	3.17574	3.1845	3.82569	2.5812	4.93455	4.92753	3.79987	2.77608	3.24135	3.7101	0.00213468	0.00394679	0.53037	0.14335	15	15.5	0	0	0
PCC7418_0370	H0370	SemiSWEET transporter	18.6258	16.5664	14.0789	13.4505	22.3734	11.7773	16.1454	23.2163	22.4248	23.4398	22.5969	24.1133	18.5597	22.3918	0.220045	0.0804476	0.30831	0.56044	4	23	0	0	0		12.3616	14.4638	23.2886	18.6275	26.1909	16.9268	18.6432	6.0691	8.139	10.4505	13.521	10.4661	6.18423	9.13833	0.297492	0.117929	0.81886	0.16873	20	20.5	0	0	0
PCC7418_0371	H0371	glycine cleavage system aminomethyltransferase GcvT	41.8954	29.9664	42.0057	39.557	46.4967	45.252	40.8622	50.1604	37.8342	52.5135	50.1849	57.2497	54.6205	50.4272	0.131719	0.122029	0.83739	0.81285	1	0	0	0	0		281.493	162.785	213.78	257.93	233.644	272.013	236.941	276.259	171.357	208.01	270.644	265.013	279.314	245.099	0.984082	0.809751	0.62644	0.46027	1	1.5	0	0	0
PCC7418_0372	H0372	dual specificity protein phosphatase family protein	41.0598	17.7844	19.7724	17.8296	26.8752	19.061	23.7304	35.8827	19.0461	23.3175	23.9094	34.618	22.2851	26.5098	0.351662	0.240604	0.33655	0.15647	3.5	2.5	0	0	0		80.4672	60.0022	87.7064	95.5768	106.399	90.1897	86.7236	65.6773	57.8609	76.5759	79.4383	90.8758	93.7491	77.3629	0.60376	0.480346	0.551	0.98229	23	23.5	0	0	0
PCC7418_0373	H0373	hypothetical protein	3.8304	3.88454	3.05042	2.47977	3.27038	2.28409	3.13327	2.75156	4.02424	2.61464	3.26105	3.27357	3.06183	3.16448	0.19432	0.143878	0.72463	0.78677	6	8.5	0	0	0		2.17265	2.91882	4.06881	4.59386	4.18345	4.51381	3.7419	3.15167	3.62981	4.39608	4.67539	4.16833	4.22338	4.04078	0.284376	0.159992	0.6756	0.36749	18	18.5	0	0	0
PCC7418_0374	H0374	dTDP-4-dehydrorhamnose 3,5-epimerase	110.742	106.549	103.812	87.1155	106.015	101.466	102.617	149.174	155.208	148.521	156.627	157.858	150.504	152.982	0.0729328	0.0242484	0.36411	0.73429	8	1.5	0	0	0		79.0601	76.6132	103.544	110.383	99.1243	83.8553	92.0967	85.6414	89.4951	130.31	115.953	106.469	96.4879	104.059	0.125331	0.101443	0.10995	0.11442	20.5	18.5	0	0	0
PCC7418_0375	H0375	dTDP-4-dehydrorhamnose reductase	24.4378	26.4985	26.1962	25.1639	30.157	27.2542	26.618	22.0078	28.4827	27.7404	25.8925	29.0341	28.5269	26.9474	0.0685724	0.0900712	0.80745	0.59802	7	12.5	0	0	0		56.2768	53.6023	74.1025	73.9917	56.3955	64.4006	63.1282	55.9808	58.3953	83.5122	83.5043	66.1318	68.4371	69.3269	0.315473	0.403918	0.05267	0.05622	18.5	18.5	1	1	1
PCC7418_0376	H0376	glucose-1-phosphate thymidylyltransferase	29.8373	36.3689	34.564	33.5117	38.4565	37.0646	34.9672	29.9289	36.2629	37.0559	33.6214	39.659	38.9718	35.9167	0.0801566	0.0922567	0.72781	0.68198	10.5	12	0	0	0		42.2989	41.6712	52.0805	57.4936	43.0397	48.3779	47.4936	40.5154	41.4272	59.3004	58.6195	45.3393	51.722	49.4873	0.166159	0.211843	0.09554	0.08572	19	18.5	1	1	1
PCC7418_0377	H0377	pantothenate kinase	29.6874	35.3865	31.6416	31.3461	35.917	35.0395	33.1697	25.638	34.1673	34.6824	31.2844	35.9084	32.9474	32.438	0.0714968	0.103707	0.48823	0.69924	9.5	14	0	0	0		20.4573	20.2805	28.6833	25.375	25.693	27.0289	24.5863	21.7711	21.0172	36.7756	31.1242	26.4087	27.4318	27.4214	0.0954849	0.166575	0.51851	0.11615	17.5	18	0	0	0
PCC7418_0378	H0378	3-oxoacyl-[acyl-carrier-protein] reductase	25.5029	22.3201	25.2124	26.5955	35.3519	29.5219	27.4175	24.3953	18.2196	22.2179	20.7275	31.8939	25.6338	23.848	0.150803	0.181409	0.65805	0.54815	3	4	0	0	0		107.299	89.716	131.02	131.434	135.106	154.359	124.822	96.4719	99.334	121.548	142.049	138.32	155.724	125.575	0.759217	0.921019	0.9286	0.93945	19	19	0	0	0
PCC7418_0379	H0379	UDP-N-acetylglucosamine 1-carboxyvinyltransferase	46.0218	39.8115	50.5138	57.2421	60.8488	48.901	50.5565	48.8878	45.7299	55.5858	50.8188	51.5281	47.2829	49.9722	0.137369	0.0638347	0.38219	0.31908	23	19.5	0	0	0		218.831	303.523	308.656	317.389	193.761	219.681	260.307	244.496	365.106	362.851	362.831	270.347	251.958	309.598	0.997615	1.09154	0.19682	0.27619	17.5	17.5	0	0	0
PCC7418_0380	H0380	2TM domain-containing protein	33.6032	44.4006	38.0214	38.1511	37.7266	32.9107	37.4689	46.035	53.658	52.2316	48.0497	51.7498	43.8442	49.2614	0.10022	0.0720424	0.88037	0.90437	14.5	16	0	0	0		50.1867	66.7407	71.0215	72.6953	56.1856	65.309	63.6898	53.4418	66.7724	70.8135	72.0313	59.7349	62.3138	64.1846	0.213907	0.131276	0.11142	0.10925	17	17.5	0	0	0
PCC7418_0381	H0381	AtzE family amidohydrolase	38.2659	31.865	37.6678	37.7422	40.2397	29.2787	35.8432	39.0218	33.7905	37.6619	38.4877	35.5667	30.9864	35.9192	0.108683	0.078948	0.18862	0.18022	23.5	22	0	0	0		51.4935	50.2072	67.5534	65.8393	53.6667	46.4215	55.8636	52.1689	51.5199	66.7971	65.2356	58.9319	54.4926	58.191	0.22239	0.168079	0.01279	0.05755	19.5	19.5	1	1	1
PCC7418_0382	H0382	OmpA family protein	40.0758	33.7543	34.6882	29.7689	33.9968	27.2683	33.2587	33.028	31.7408	37.3025	29.5987	39.8847	37.0812	34.7727	0.121125	0.102934	0.78806	0.85715	3	9	0	0	0		38.5466	38.9715	53.0812	50.6324	51.3829	47.7215	46.7227	34.5671	38.2564	44.6344	43.8639	45.5418	40.7173	41.2635	0.175905	0.111758	0.47922	0.59027	19	19	0	0	0
PCC7418_0383	H0383	hypothetical protein	37.0412	42.8085	39.3622	45.9698	46.7908	39.9939	41.9944	36.2575	41.2414	36.9343	37.0412	37.8445	32.0077	36.8878	0.0841551	0.0735018	0.78549	0.99377	23.5	23.5	0	0	0		48.6095	50.7046	63.7983	68.8145	63.0676	60.75	59.2908	42.6767	51.5821	60.5136	61.7669	60.2426	51.5729	54.7258	0.172601	0.1847	0.36997	0.41253	19.5	19	0	0	0
PCC7418_0384	H0384	hypothetical protein	11.232	13.3493	14.5235	13.2146	15.7006	11.0448	13.1775	11.2959	11.2235	12.6432	13.5442	13.045	9.66895	11.9035	0.126005	0.110427	0.84937	0.15174	20.5	21.5	0	0	0		18.6903	22.4946	24.5143	22.468	22.2794	17.6969	21.3573	15.1307	22.3343	25.6576	23.9609	20.4315	19.3704	21.1475	0.180264	0.285995	0.4488	0.14343	18.5	17.5	0	0	0
PCC7418_0385	H0385	hypothetical protein	71.3229	75.9819	65.7632	67.5376	71.4581	56.4232	68.0812	70.0307	78.7702	79.1907	72.8312	74.6569	65.7158	73.5326	0.090129	0.0644046	0.80179	0.73562	3	17	0	0	0		48.9506	73.3676	83.3582	80.5185	58.598	70.8573	69.2751	41.8421	69.4578	69.6627	70.6588	56.859	57.8099	61.0484	0.176982	0.139817	0.05731	0.26058	16.5	16.5	1	0	0
PCC7418_0386	H0386	YggT family protein	1043.38	1179.05	1127.86	988.639	1337.88	1132.79	1134.93	1106.66	1098.18	1113.56	1062.7	1205.78	1040.47	1104.56	0.0971711	0.0470868	0.64496	0.7067	8	3	0	0	0		301.084	429.543	441.342	409.416	407.734	355.486	390.767	272.533	396.014	467.192	376.627	361.864	342.059	369.381	0.0425386	0.0529337	0.46655	0.15504	16.5	16.5	0	0	0
PCC7418_0387	H0387	hypothetical protein	56.1287	41.8921	43.7211	53.1831	70.8372	66.5513	55.3856	49.5187	42.806	44.9391	42.492	59.6654	56.4004	49.3036	0.193195	0.134906	0.46266	0.47581	4	6	0	0	0		179.117	164.825	192.136	180.599	168.091	194.675	179.907	179.461	174.312	162.923	172.558	168.028	205.694	177.162	0.199947	0.278944	0.58623	0.5703	16.5	9	0	0	0
PCC7418_0388	H0388	DUF4278 domain-containing protein	283.861	488.432	465.709	494.856	363.562	152.769	374.865	317.697	503.186	525.21	571.243	458.567	205.047	430.158	0.332624	0.297714	0.51135	0.40962	19.5	20	0	0	0		117.612	71.8312	65.6211	61.713	75.796	82.5028	79.1793	159.622	74.534	62.7283	55.5698	68.3503	90.2596	85.1773	0.0492183	0.0813368	0.40187	0.5256	5	5.5	0	0	0
PCC7418_0389	H0389	AAA family ATPase	31.0843	33.6362	29.5546	33.8689	32.9493	27.4269	31.42	33.2466	35.2014	37.5807	36.4826	35.548	33.1594	35.2031	0.0743966	0.0455291	0.61262	0.20186	0.5	18.5	0	0	0		38.5789	34.4003	36.4824	35.4133	36.9686	39.1251	36.8281	40.3835	40.1518	42.3931	40.6785	36.0704	38.3714	39.6748	0.0525806	0.0565955	0.78074	0.31346	6	17.5	0	0	0
PCC7418_0390	H0390	PstS family phosphate ABC transporter substrate-binding protein	13.3427	15.7184	14.6143	14.5306	14.7485	12.3413	14.2159	12.3626	13.9145	15.0008	14.0696	11.7374	12.6715	13.2928	0.0763878	0.0845434	0.91913	0.04679	19	17	0	0	0		6.26787	9.07652	11.0151	8.64485	8.93116	6.08056	8.336	5.30518	8.66158	10.5446	8.54495	6.94092	6.28153	7.71313	0.12027	0.130492	0.4258	0.115	17.5	17	0	0	0
PCC7418_0391	H0391	adenosine kinase	260.583	177.666	227.029	251.44	328.032	255.736	250.081	219.138	142.974	198.579	199.208	238.211	198.488	199.433	0.178797	0.14592	0.37492	0.41025	2	1	0	0	0		916.789	415.104	600.614	709.192	757.017	1110.36	751.513	930.562	429.244	561.653	845.48	938.289	1034.4	789.938	0.884923	1.09635	0.80643	0.5171	5	3	0	0	0
PCC7418_0392	H0392	response regulator transcription factor	5.93609	4.67258	5.55935	5.87015	8.3516	4.22776	5.76959	5.75593	4.66746	6.91371	6.3485	6.48518	5.32353	5.91572	0.227415	0.128032	0.32555	0.2678	1	21	0	0	0		7.65998	8.03654	9.21111	10.8502	9.2496	9.27872	9.04769	6.42675	9.12969	9.41011	10.2255	8.5876	8.9057	8.78089	0.177857	0.19761	0.35197	0.36062	20	17.5	0	0	0
PCC7418_0393	H0393	FAD-dependent monooxygenase	5.14781	7.07742	5.86765	5.44581	6.70327	5.78707	6.00484	5.7025	6.42402	6.64317	6.12712	8.91977	7.88058	6.94953	0.112774	0.159264	0.63923	0.80949	10	7.5	0	0	0		14.793	19.5861	21.7518	24.2927	23.9561	25.6127	21.6654	15.1896	21.8086	26.6832	25.9881	26.2505	22.5621	23.0803	0.605393	0.574481	0.84996	0.51562	17	18	0	0	0
PCC7418_0394	H0394	phage holin family protein	66.8404	77.5541	77.0367	74.6882	82.5188	62.8125	73.5751	70.2353	68.6329	85.1539	83.2803	83.6478	64.0006	75.8251	0.0912145	0.111203	0.87346	0.21349	21	21	0	0	0		71.2114	115.158	115.063	106.395	92.796	129.794	105.07	69.9134	120.111	109.157	110.301	110.514	102.33	103.721	0.254984	0.210772	0.17958	0.6453	14	15	0	0	0
PCC7418_0395	H0395	trypsin-like peptidase domain-containing protein	34.0494	45.4046	53.2903	59.3884	56.7659	37.0433	47.657	37.213	43.9802	48.3268	46.669	41.4832	27.1145	40.7978	0.201852	0.17385	0.38382	0.39027	20.5	19.5	0	0	0		67.7354	108.376	103.799	99.4848	82.9764	113.772	96.0239	60.2553	106.39	98.0755	102.49	91.734	95.4669	92.4019	0.332931	0.370768	0.16782	0.4776	14	15.5	0	0	0
PCC7418_0396	H0396	8-amino-7-oxononanoate synthase	4.53419	4.75356	5.29599	5.79217	7.32985	4.14953	5.30921	4.54791	5.88407	5.3438	4.8789	5.53066	4.2671	5.0754	0.197106	0.110975	0.54893	0.95858	0	14	0	0	0		15.468	19.9629	21.2373	17.7531	15.6094	15.8937	17.6541	12.9988	19.611	19.9996	16.4965	13.3867	11.898	15.7318	0.422835	0.630867	0.15242	0.33967	16	16.5	0	0	0
PCC7418_0397	H0397	extracellular solute-binding protein	20.3702	19.3063	18.6007	20.607	25.6102	16.5872	20.1803	20.4486	17.735	17.4576	18.471	21.549	17.0324	18.7823	0.137015	0.0881351	0.29773	0.08081	2	2.5	0	0	0		19.6195	24.194	34.1345	30.6638	31.3973	26.3636	27.7288	17.1822	24.2011	31.1838	30.1116	27.5463	26.5825	26.1346	0.242106	0.245324	0.38601	0.30493	18.5	17.5	0	0	0
PCC7418_0398	H0398	hypothetical protein	170.654	1122.41	524.706	282.632	180.103	633.484	485.665	195.175	1764.26	813.291	410.61	249.86	1156.73	764.987	0.684269	0.729772	0.15305	0.10443	12	12	0	0	0		35.8095	525.196	561.145	305.679	103.345	143.566	279.124	36.9216	626.752	712.812	359.881	99.8673	129.996	327.705	0.419683	0.343511	0.16599	0.16626	16	16	0	0	0
PCC7418_0399	H0399	glutamine synthetase III	24.2939	16.0866	23.9457	22.7962	26.2514	29.4136	23.7979	27.2404	15.5611	22.1844	20.1354	23.3617	26.2123	22.4492	0.170077	0.173306	0.9528	0.79793	2.5	3.5	0	0	0		53.675	34.084	43.2136	41.004	30.0798	42.4494	40.751	41.8153	30.1652	35.428	35.1318	26.9253	43.5187	35.4974	0.313688	0.261205	0.95596	0.96553	21.5	12.5	0	0	0
PCC7418_0400	H0400	SIMPL domain-containing protein	13.4512	16.1442	14.3849	13.3422	14.4688	10.117	13.6514	11.9035	11.332	14.4409	11.7435	11.3863	9.95689	11.7938	0.1339	0.113628	0.98494	0.37582	21	18.5	0	0	0		13.5831	24.7012	20.8562	17.0017	13.7342	16.8644	17.7901	13.277	20.5	15.7686	16.3828	13.3796	17.4706	16.1298	0.288071	0.209967	0.22235	0.33076	14	13	0	0	0
PCC7418_0401	H0401	5'/3'-nucleotidase SurE	10.0458	11.0528	12.583	11.2206	15.0399	10.4454	11.7312	10.9448	10.3611	13.1206	9.13846	11.5974	10.1955	10.893	0.143011	0.114347	0.91916	0.86735	23.5	15	0	0	0		28.7518	33.4789	44.5887	45.1733	35.4641	44.9708	38.7379	27.6703	37.0465	44.1781	44.5376	37.3791	43.435	39.0411	0.553083	0.545615	0.28141	0.27216	17	17	0	0	0
PCC7418_0402	H0402	uroporphyrinogen-III C-methyltransferase	55.7384	55.7023	58.141	54.1792	53.4546	61.6813	56.4828	57.6486	49.5922	51.7562	46.442	58.5804	63.6342	54.6089	0.0487083	0.107422	0.30054	0.41082	12.5	7.5	0	0	0		41.2229	30.5133	41.9721	43.9208	54.3828	45.6795	42.9486	42.0452	37.2558	55.8175	47.2593	57.171	51.1816	48.455	0.124712	0.130677	0.64034	0.85773	1	19.5	0	0	0
PCC7418_0403	H0403	hypothetical protein	6.37932	6.60964	10.7834	7.79356	21.066	10.3524	10.4974	8.29544	7.44672	9.48715	18.1957	28.0072	19.6852	15.1862	0.478182	0.49096	0.86509	0.7472	3.5	2	0	0	0		6.86757	13.8451	16.5767	22.3676	27.0388	24.9662	18.6103	9.05751	17.6543	24.8501	28.2813	31.2766	31.1681	23.7146	0.662612	0.528464	0.98769	0.88984	20	17.5	0	0	0
PCC7418_0404	H0404	hypothetical protein	24.2483	20.5737	23.4787	17.752	24.739	27.0636	22.9759	23.3543	19.1224	19.0409	19.2354	23.5933	27.6482	21.9991	0.131475	0.144884	0.50528	0.45796	8.5	7	0	0	0		20.969	24.4341	29.3727	30.8277	29.9854	31.9481	27.9228	21.9324	25.3685	31.1186	34.6736	31.5424	32.1841	29.4699	0.169988	0.199089	0.73523	0.57697	17.5	19	0	0	0
PCC7418_0405	H0405	DNA-formamidopyrimidine glycosylase	1618.71	1826.22	1920.25	1364.5	1490.14	1933.85	1692.28	2046.88	1732.01	1293.57	2170.74	1640.74	1954.63	1806.43	0.128103	0.16116	0.03749	0.60267	12.5	2.5	1	0	0		1404.71	1531.08	1352.88	1108.98	601.748	718.311	1119.62	1473.79	1443.57	1620.67	1013.31	727.967	869.912	1191.54	0.206729	0.186012	0.84587	0.71815	16	15.5	0	0	0
PCC7418_0406	H0406	photosystem I reaction center subunit IV	8746	9912.95	11240.8	7094.2	7261.03	9705.74	8993.45	10500.9	9204.66	6590.84	11632.9	8306.36	10543.2	9463.16	0.16413	0.175804	0.10577	0.72633	13.5	2.5	0	0	0		6115.99	7008.26	5995.23	4571.31	2701.08	3153.58	4924.24	6879.09	6672.01	6906.8	4261.86	3197.04	3766.94	5280.62	0.176469	0.165999	0.8376	0.82281	15	14.5	0	0	0
PCC7418_0407	H0407	hypothetical protein	47.8748	47.8912	47.5879	44.0516	60.1065	49.0151	49.4212	59.3588	50.8498	49.4767	48.2085	55.4997	48.6457	52.0065	0.101597	0.0783884	0.56007	0.21967	5.5	4	0	0	0		90.3719	75.9256	106.06	116.908	93.5959	94.3077	96.1949	85.6249	80.5671	106.766	105.11	102.542	109.796	98.4009	0.258785	0.21401	0.07775	0.67021	20.5	18.5	1	0	0
PCC7418_0408	H0408	DUF2232 domain-containing protein	135.986	140.396	156.555	156.932	154.354	151.471	149.282	116.475	117.593	124.431	122.389	118.246	108.575	117.951	0.0545369	0.042669	0.43854	0.21849	19	20	0	0	0		403.076	292.425	340.833	350.759	246.736	311.311	324.19	395.447	322.367	375.075	379.487	345.109	350.946	361.405	0.327938	0.20685	0.80517	0.40342	21	22	0	0	0
PCC7418_0409	H0409	Crp/Fnr family transcriptional regulator	242.883	227.148	272.261	311.261	293.843	258.681	267.68	216.229	196.894	235.403	231.105	217.463	176.575	212.278	0.107233	0.0950588	0.22881	0.12073	21.5	21	0	0	0		825.024	558.238	642.66	652.362	486.083	586.961	625.221	797.651	629.079	677.54	701.167	635.77	668.535	684.957	0.392621	0.263897	0.85217	0.67626	23	0.5	0	0	0
PCC7418_0410	H0410	branched-chain amino acid ABC transporter permease	34.5567	42.0818	47.8093	44.9589	45.8359	33.7043	41.4911	44.0824	46.8339	55.4301	51.1499	46.2438	36.2668	46.6678	0.13197	0.127355	0.46011	0.22584	19.5	19.5	0	0	0		47.6375	51.9001	57.9058	57.1158	43.496	49.174	51.2049	53.1339	63.4222	72.9776	73.6678	60.64	55.5913	63.2388	0.123131	0.168496	0.03849	0.06817	17.5	18.5	1	1	1
PCC7418_0411	H0411	phosphomannose isomerase type II C-terminal cupin domain	174.007	139.413	111.409	133.782	176.366	157.883	148.81	169.167	142.873	138.475	158.502	205.069	189.914	167.333	0.154939	0.143225	0.01347	0.3601	5	4.5	1	0	0		97.6472	112.801	102.26	114.938	133.773	103.923	110.89	89.7762	112.863	108.14	109.366	112.381	100.837	105.56	0.0796098	0.0483303	0.75884	0.81956	2.5	16.5	0	0	0
PCC7418_0412	H0412	lecithin retinol acyltransferase family protein	26.0675	29.0661	22.3091	31.1571	38.2271	37.6321	30.7432	23.8004	26.408	20.6086	26.2801	34.2756	29.8164	26.8649	0.187538	0.161334	0.6141	0.46914	5.5	5.5	0	0	0		34.9066	41.1187	47.372	56.7927	53.4466	51.8281	47.5775	31.2053	48.0897	51.6968	54.893	48.8991	47.0126	46.9661	0.244766	0.279638	0.72693	0.43461	20	17.5	0	0	0
PCC7418_0413	H0413	class I SAM-dependent methyltransferase	47.6742	42.7868	44.0867	43.802	59.1427	53.9745	48.5778	48.7088	43.4704	52.2671	48.4642	56.7733	48.4441	49.688	0.124104	0.0819636	0.5003	0.75015	5.5	0	0	0	0		97.5885	100.781	126.511	131.766	102.062	108.948	111.276	95.417	107.602	125.297	133.906	110.387	111.124	113.955	0.270991	0.250757	0.02133	0.09513	19	19	1	1	1
PCC7418_0414	H0414	N-6 DNA methylase	7.38021	8.12042	6.49862	7.38273	10.0323	11.8347	8.5415	5.71853	6.5554	7.66967	7.55802	10.8736	9.79573	8.0285	0.214335	0.222081	0.45631	0.95895	8	6.5	0	0	0		7.26471	8.35471	10.4135	9.88057	11.8949	9.25012	9.50974	6.95403	7.41188	9.99173	9.17178	9.30184	8.4795	8.55179	0.172892	0.133357	0.8436	0.38619	20.5	18.5	0	0	0
PCC7418_0416	H0416	ATP synthase subunit I	3109.96	1459.1	2565.64	2542.77	4022.91	3378.66	2846.51	3795.62	1398.02	2491.2	2689.58	3603.17	2653.93	2771.92	0.280774	0.284295	0.59484	0.26262	3	2	0	0	0		8298.56	5322.59	5619.75	8340.73	8089.42	9391.48	7510.42	8814.21	5551.31	5907.74	8386.57	10026.1	10323.5	8168.24	0.527848	0.667162	0.58462	0.47057	3	3.5	0	0	0
PCC7418_0417	H0417	F0F1 ATP synthase subunit A	1051.82	524.257	843.437	901.189	1154.55	952.214	904.578	1195.07	539.165	900.082	909.894	1060.75	827.746	905.451	0.218703	0.224648	0.40202	0.30711	1.5	1	0	0	0		4404.11	2922.05	3165.34	4492.83	3962.89	5097.46	4007.45	4390.67	3093.8	3296.39	4537.95	5229.06	5232.84	4296.79	0.840739	0.930629	0.76581	0.52003	2.5	3.5	0	0	0
PCC7418_0418	H0418	ATP synthase F0 subunit C	4034.84	2563.03	2954.57	2675.05	2959.33	2775.24	2993.68	6117.28	4182.58	5337.12	5060.76	4285.66	5386.91	5061.72	0.162585	0.131814	0.59694	0.93907	3	22	0	0	0		8943.79	6292.6	6967.78	9124.4	7470.98	8364.37	7860.65	9122.4	6691.26	7185.61	9075.66	9797.62	10240.3	8685.48	0.345849	0.257891	0.44785	0.54033	0	3	0	0	0
PCC7418_0419	H0419	F0F1 ATP synthase subunit B'	266.444	142.585	240.843	205.024	250.494	204.331	218.287	263.049	122.382	220.529	185.312	219.797	171.127	197.033	0.186711	0.225166	0.575	0.5296	0.5	0.5	0	0	0		2651.46	1580.19	2153.4	2722.25	2184.4	2633.7	2320.9	2471.93	1627.58	1987.97	2636.52	2667.22	2813.25	2367.41	1.83582	2.13659	0.59932	0.59379	23.5	1.5	0	0	0
PCC7418_0420	H0420	F0F1 ATP synthase subunit B	243.314	139.78	219.568	192.891	240.314	196.987	205.476	234.654	120.596	197.433	186.766	205.696	166.94	185.347	0.170805	0.191069	0.55162	0.38905	1	0	0	0	0		2426.66	1466.41	2031.73	2600.5	1959.92	2495.36	2163.43	2166.93	1450.71	1824.47	2417.18	2353.58	2439.44	2108.72	1.90063	1.94734	0.64005	0.56035	22.5	1	0	0	0
PCC7418_0421	H0421	F0F1 ATP synthase subunit delta	238.724	130.957	210.472	183.05	238.699	190.776	198.78	238.595	100.94	175.478	174.401	193.043	153.652	172.685	0.186397	0.239687	0.5423	0.34863	1.5	1	0	0	0		2295.32	1394.62	1916.58	2405.01	1809.44	2461.89	2047.14	2034.73	1322.11	1674.97	2274.47	2195.53	2339.52	1973.55	1.90572	2.10264	0.78261	0.59962	22.5	1	0	0	0
PCC7418_0422	H0422	F0F1 ATP synthase subunit alpha	343.336	238.536	337.066	306.987	380.196	313.566	319.948	362.697	196.249	297.584	289.241	321.46	277.042	290.712	0.135678	0.173628	0.59094	0.40799	0.5	1	0	0	0		2069.16	1229.01	1765.91	2173.12	1671.41	2290.67	1866.54	1927.64	1263.22	1546.5	2135.71	2105.68	2287.31	1877.68	1.11937	1.23715	0.81429	0.64485	22.5	1.5	0	0	0
PCC7418_0423	H0423	F0F1 ATP synthase subunit gamma	186.91	113.939	166.75	143.464	184.274	147.748	157.181	197.974	113.106	183.699	161.665	179.237	145.506	163.531	0.161294	0.171345	0.55331	0.48128	1.5	23.5	0	0	0		892.447	542.797	790.432	951.504	795.639	1030.91	833.955	777.432	465.489	646.537	859.389	876.222	877.217	750.381	0.98618	0.922287	0.82868	0.53994	23	1	0	0	0
PCC7418_0426	H0426	glycosyltransferase	1.37378	1.12458	1.45872	1.12407	1.64844	1.01072	1.29005	1.30667	1.69509	1.12171	1.61594	1.59494	1.10816	1.40709	0.172423	0.169857	0.75317	0.73596	1	2	0	0	0		3.95882	4.91433	5.82436	7.12024	9.12817	7.41153	6.39291	3.79501	4.30367	6.44587	7.84104	7.62368	6.52213	6.08857	1.32318	1.09292	0.93764	0.60682	0.5	20.5	0	0	0
PCC7418_0427	H0427	UDP-glucose/GDP-mannose dehydrogenase family protein	8.68153	10.8564	11.2348	10.9597	12.5983	9.7794	10.685	9.52604	7.92322	10.8335	10.5745	9.01379	8.99058	9.47695	0.113997	0.104747	0.91096	0.07693	20	20	0	1	0		8.02954	8.62568	11.0157	9.82147	11.0727	9.0167	9.59697	8.34502	9.28919	9.68564	10.361	9.61176	9.36253	9.44252	0.107919	0.0633952	0.64185	0.38615	19.5	19	0	0	0
PCC7418_0428	H0428	EAL domain-containing protein	0.649622	0.691479	0.852091	0.824112	1.04316	0.669597	0.788343	0.770209	0.682872	0.778862	0.772307	0.760659	0.495007	0.709986	0.17408	0.142914	0.71122	0.31798	22.5	22.5	0	0	0		2.05744	2.61827	3.0944	2.40736	1.75412	2.69137	2.43716	1.58527	2.10627	2.5656	2.58987	2.02371	2.51958	2.23172	0.553163	0.514149	0.00911	0.20216	15	17	1	0	0
PCC7418_0429	H0429	hypothetical protein	0.803189	0.812193	0.52676	0.447334	0.892906	0.480708	0.660515	0.566222	0.75987	0.412706	0.755943	0.699888	0.847418	0.673675	0.271556	0.214016	0.2916	0.7248	5.5	7	0	0	0		0.967066	1.4431	1.08167	1.59303	0.994855	0.944607	1.17072	0.430248	0.924062	1.23359	0.97842	1.09849	1.26414	0.988158	0.383004	0.412813	0.68673	0.47308	19.5	15	0	0	0
PCC7418_0430	H0430	recombinase RecA	117.842	117.241	126.503	142.277	144.771	118.243	127.813	109.718	117.333	123.57	125.078	124.411	108.059	118.028	0.0904159	0.0589104	0.30576	0.38409	22.5	20.5	0	0	0		154.252	155.238	171.935	168.866	155.749	165.03	161.845	157.772	164.964	162.402	183.764	157.285	163.682	164.978	0.0552979	0.0751738	0.06953	0.41948	17.5	20	0	0	0
PCC7418_0432	H0432	phenylalanine--tRNA ligase subunit beta	81.911	58.5667	74.7355	68.6	77.5375	73.6601	72.5018	74.9622	62.1931	72.1562	78.2351	85.8099	81.1449	75.7502	0.102233	0.0984666	0.6727	0.61055	1.5	1.5	0	0	0		130.639	111.91	138.505	149.276	134.451	146.245	135.171	135.029	115.261	139.715	156.598	152.811	156.594	142.668	0.168441	0.194996	0.56821	0.70456	20.5	22.5	0	0	0
PCC7418_0433	H0433	pentapeptide repeat-containing protein	79.4663	88.2413	91.3599	75.1036	90.1616	68.8685	82.2002	76.8703	76.9447	78.3822	78.4576	74.2965	64.8067	74.9596	0.101704	0.0632942	0.98017	0.48928	16.5	21	0	0	0		43.8886	58.6672	69.5048	76.6251	60.2206	60.0344	61.4901	43.1449	62.3664	69.4076	74.1944	59.3429	55.409	60.6442	0.123147	0.13326	0.18868	0.20321	18.5	18	0	0	0
PCC7418_0434	H0434	phosphohistidine phosphatase SixA	3.74293	3.31123	3.80214	4.81264	2.79456	2.35077	3.46905	3.26233	3.1957	3.22916	3.22199	2.77231	2.48644	3.02799	0.227027	0.0972046	0.144	0.62985	21	20.5	0	0	0		15.8406	16.5479	21.7226	26.2736	21.4374	21.6941	20.586	16.1588	19.7433	22.6479	24.1148	20.986	22.4934	21.024	1.01521	0.84909	0.35349	0.37942	20	17.5	0	0	0
PCC7418_0435	H0435	RRXRR domain-containing protein	10.2892	9.97846	9.17734	10.8582	13.3013	10.6141	10.7031	10.7546	9.91173	9.73681	9.99138	8.6927	7.62546	9.45212	0.119448	0.107485	0.33587	0.70291	3	22.5	0	0	0		38.1722	38.2491	46.5673	48.5867	39.0254	47.8929	43.0823	28.5975	30.5291	33.6411	43.9474	37.2683	41.0801	35.8439	0.43408	0.580633	0.322	0.76411	17.5	20.5	0	0	0
PCC7418_0436	H0436	bifunctional oligoribonuclease/PAP phosphatase NrnA	351.594	297.524	436.616	215.749	293.801	286.32	313.601	395.166	302.597	286.262	386.343	316.795	327.047	335.702	0.216061	0.122054	0.75426	0.299	14.5	1	0	0	0		331.615	401.91	416.946	379.727	372.517	296.89	366.601	457.851	444.293	432.128	389.269	401.529	379.273	417.391	0.130651	0.0866195	0.5639	0.95735	18	8	0	0	0
PCC7418_0437	H0437	HNH endonuclease	111.623	125.45	118.052	140.529	104.272	81.7126	113.606	118.259	148.86	132.88	131.471	89.253	89.0145	118.29	0.160432	0.189705	0.40324	0.65196	20.5	17	0	0	0		105.333	199.124	204.249	194.026	159.519	128.728	165.163	86.9375	180.574	153.339	164.028	124.627	106.585	136.015	0.330392	0.277708	0.33614	0.52693	17.5	17	0	0	0
PCC7418_0438	H0438	16S rRNA (cytosine(1402)-N(4))-methyltransferase RsmH	3.43777	4.03509	3.72925	4.69177	5.26785	2.83601	3.99962	2.83438	3.6528	4.23841	3.01233	4.73127	3.42557	3.64913	0.199797	0.181693	0.49329	0.94697	0	12.5	0	0	0		5.45731	4.75545	6.736	7.62583	9.35177	9.62585	7.2587	5.5467	4.83215	4.89518	6.03473	6.88075	7.94632	6.02264	0.455377	0.303346	0.97675	0.79545	2	6	0	0	0
PCC7418_0439	H0439	glycosyltransferase family 39 protein	11.883	11.3079	11.1187	10.3891	9.82474	8.12609	10.4416	12.9817	14.581	14.7388	13.1696	12.8604	11.6795	13.3352	0.117499	0.0788948	0.88678	0.6191	22	16.5	0	0	0		9.22079	10.264	12.9313	13.7615	11.1268	10.5636	11.3113	9.10775	9.44153	14.8247	14.0506	11.7661	9.71531	11.4843	0.149843	0.16983	0.05926	0.05585	19	19.5	1	1	1
PCC7418_0440	H0440	hypothetical protein	20.2404	26.4519	21.3865	22.824	25.557	20.6384	22.8497	23.3489	30.2597	29.5314	24.2857	25.9658	23.4641	26.1426	0.104402	0.106938	0.92664	0.4996	7	14.5	0	0	0		15.4226	15.8351	18.845	17.9593	15.7107	14.4267	16.3666	11.11	17.5236	24.0551	15.8148	16.6319	11.5037	16.1065	0.0669612	0.165045	0.03775	0.32058	19	17	0	0	0
PCC7418_0441	H0441	HAD-IA family hydrolase	36.8773	34.1995	32.6866	35.5624	38.0091	26.334	33.9448	43.6597	38.277	42.4734	41.5614	53.2627	36.9914	42.7043	0.112376	0.123167	0.28341	0.4158	1	1.5	0	0	0		31.2869	24.4557	27.6213	30.158	32.5619	32.0053	29.6815	33.9553	27.6483	33.1269	31.936	36.4661	36.6489	33.2969	0.0833715	0.0712201	0.4854	0.84558	2.5	3.5	0	0	0
PCC7418_0442	H0442	tRNA epoxyqueuosine(34) reductase QueG	14.3371	10.5067	11.8018	11.0419	14.3497	11.3608	12.233	11.63	10.9346	11.7044	13.5402	12.3229	10.1027	11.7058	0.125992	0.0917181	0.28243	0.02811	3	22.5	0	0	0		8.26758	6.93168	9.65732	7.84678	10.3076	9.33562	8.72443	6.9144	6.63105	9.91239	8.95507	8.73059	8.74939	8.31548	0.0940564	0.0993813	0.99153	0.38121	0	18.5	0	0	0
PCC7418_0443	H0443	NAD-dependent DNA ligase LigA	12.6781	15.7839	17.0904	17.4231	17.4966	14.3326	15.8008	12.8501	14.8163	15.6356	16.5422	15.0292	13.6774	14.7585	0.112853	0.0822381	0.54226	0.25034	19	19	0	0	0		24.9975	31.9747	39.2547	37.7042	30.7025	28.496	32.1883	23.0573	30.9817	35.6392	32.9396	28.6823	27.568	29.8113	0.314273	0.2725	0.05926	0.10612	18	17.5	1	0	0
PCC7418_0444	H0444	tetratricopeptide repeat protein	32.411	42.5703	48.771	46.5758	44.4006	39.1332	42.3103	30.171	40.0311	39.1184	39.325	35.8867	35.1082	36.6067	0.126714	0.0930433	0.30083	0.36903	18	16.5	0	0	0		23.5852	26.2826	32.4927	26.9193	25.1075	31.1777	27.5942	20.2121	31.7541	33.7594	32.2938	26.2009	28.696	28.8194	0.0755264	0.125206	0.10485	0.13186	15	16.5	0	0	0
PCC7418_0445	H0445	KaiB domain-containing protein	231.526	165.954	184.381	136.786	163.354	141.392	170.566	258.821	213.076	232.781	216.974	198.757	214.481	222.482	0.184973	0.0855244	0.86005	0.96447	4	22.5	0	0	0		152.494	146.342	160.115	168.812	142.743	154.947	154.242	159.326	165.14	166.952	176.301	161.674	171.685	166.846	0.0504881	0.0258886	0.15907	0.4864	19	18	0	0	0
PCC7418_0446	H0446	type IV pilus twitching motility protein PilT	210.065	147.575	166.114	148.875	169.054	149.344	165.171	200.423	165.55	181.675	166.014	161.397	169.016	174.013	0.132115	0.0769553	0.57479	0.96868	3	1	0	0	0		301.928	310.401	290.546	305.522	237.003	314.852	293.375	292.933	333.075	276.005	311.682	267.117	314.652	299.244	0.159373	0.131646	0.68722	0.75401	14	11.5	0	0	0
PCC7418_0447	H0447	protochlorophyllide reductase	415.642	237.66	210.41	283.058	275.973	276.695	283.239	331.444	231.752	206.013	217.879	210.054	229.96	237.85	0.227933	0.180381	0.27576	0.57334	3	4.5	0	0	0		315.374	264.479	175.909	167.072	128.478	172.208	203.92	291.983	259.287	169.345	164.934	133.199	169.851	198.1	0.227574	0.239653	0.81452	0.78577	7	7	0	0	0
PCC7418_0448	H0448	heat-inducible transcriptional repressor HrcA	19.2837	17.377	17.693	17.7559	20.4504	16.8874	18.2412	22.2776	20.5582	18.0761	20.3558	19.4344	17.9781	19.78	0.0674496	0.0756799	0.20517	0.41723	2.5	2.5	0	0	0		37.0503	43.1445	44.7109	50.4705	39.9351	43.3708	43.1137	33.4488	45.1181	46.6371	43.3894	41.7643	40.599	41.8261	0.227807	0.214606	0.24997	0.27683	18.5	16	0	0	0
PCC7418_0449	H0449	rhodanese domain-containing protein	32.6485	28.5725	26.3407	25.1042	30.7887	25.5008	28.1593	38.6747	35.006	39.5234	32.1924	37.0425	36.5549	36.499	0.0993348	0.0661301	0.2379	0.87664	4.5	10	0	0	0		34.9718	37.8306	39.3612	39.0818	37.6984	42.9411	38.6474	29.4309	36.941	34.3192	45.5957	39.4621	43.3373	38.181	0.0847991	0.148482	0.49687	0.91937	14	19	0	0	0
PCC7418_0450	H0450	phosphoglycerate kinase	265.439	203.489	268.129	278.663	267.049	237.383	253.359	260.583	195.368	243.107	238.455	227.969	204.14	228.27	0.101067	0.0984925	0.12637	0.3052	22	23	0	0	0		728.629	613.672	660.133	717.21	535.033	736.96	665.273	745.182	671.537	660.203	765.715	691.851	766.328	716.803	0.285994	0.192003	0.91478	0.7653	18	1.5	0	0	0
PCC7418_0451	H0451	Crp/Fnr family transcriptional regulator	41.6713	54.6609	46.325	41.2863	53.9422	45.1208	47.1678	46.7224	58.4248	50.218	50.2113	59.641	47.0841	52.0503	0.113428	0.0986022	0.60937	0.90371	9	6.5	0	0	0		116.275	143.009	172.815	169.482	140.7	129.21	145.249	105.441	154.981	185.863	157.131	137.163	124.33	144.152	0.430119	0.493933	0.06438	0.12704	18.5	17	1	0	0
PCC7418_0452	H0452	DUF1499 domain-containing protein	116.252	140.081	128.421	110.159	139.559	105.936	123.401	117.693	139.483	142.492	131.549	161.943	111.688	134.141	0.109523	0.123723	0.91454	0.93076	8.5	22.5	0	0	0		227.739	297.166	329.516	303.669	310.576	276.84	290.918	204.875	295.992	323.818	279.71	271.613	236.472	268.747	0.261913	0.289123	0.44339	0.30407	17	16.5	0	0	0
PCC7418_0453	H0453	DUF4089 domain-containing protein	32.9898	37.0047	35.2754	39.1707	43.1447	37.0768	37.4437	31.7384	29.8214	30.1467	25.8314	37.1524	30.1814	30.8119	0.0847005	0.109008	0.85218	0.45719	1.5	5.5	0	0	0		82.0674	112.12	150.989	141.737	123.17	114.312	120.732	69.6882	107.538	111.897	119.13	98.5146	89.9646	99.4554	0.594489	0.527374	0.1507	0.31041	18	18	0	0	0
PCC7418_0454	H0454	flotillin family protein	40.0018	47.6422	48.1355	46.8246	38.2483	43.3346	44.0312	27.466	37.0248	27.1579	28.0621	23.3405	29.6787	28.7883	0.0869034	0.144093	0.10271	0.45881	16	11.5	0	0	0		34.7671	61.8544	68.4605	43.9374	24.6364	34.1074	44.6272	27.9068	57.2618	61.6812	42.1802	22.4562	26.4831	39.6616	0.355825	0.53228	0.16816	0.20403	15.5	16	0	0	0
PCC7418_0455	H0455	flotillin family protein	27.1412	35.6358	33.4528	40.9546	36.0446	28.7202	33.6582	25.7204	27.7891	22.2922	25.1901	19.9675	19.8511	23.4684	0.138157	0.127153	0.53125	0.98945	20.5	21.5	0	0	0		40.7988	70.9381	77.5653	51.9758	25.5542	36.5137	50.5576	38.2807	77.6947	81.1819	54.3081	27.2015	33.7658	52.0721	0.551104	0.895963	0.2031	0.2405	16	16	0	0	0
PCC7418_0456	H0456	DUF1449 family protein	163.47	250.247	180.822	190.915	187.028	153.324	187.634	217.475	245.294	195.86	233.349	201.718	179.807	212.25	0.164828	0.105288	0.91728	0.90895	12.5	0	0	0	0		54.6544	102.936	98.4239	59.7419	35.8026	42.5455	65.684	55.243	112.111	115.495	73.2456	38.8188	48.3007	73.8691	0.138376	0.141667	0.35751	0.25774	15	15.5	0	0	0
PCC7418_0457	H0457	4-alpha-glucanotransferase	100.255	152.417	137.433	119.003	115.887	133.179	126.362	102.189	150.545	126.072	107.797	104.988	118.99	118.43	0.132947	0.139921	0.11187	0.19592	13.5	12.5	0	0	0		151.769	392.8	486.713	303.795	157.418	201.294	282.298	151.685	434.501	535.742	341.157	167.673	201.433	305.365	0.988704	1.21587	0.08956	0.10494	16	16.5	1	0	0
PCC7418_0458	H0458	NAD-binding protein	9.97136	8.90955	9.8175	9.26355	9.89638	8.16001	9.33639	9.32336	9.28624	10.8095	9.23246	10.2424	10.5045	9.89973	0.0694082	0.0647399	0.48179	0.66394	23.5	14	0	0	0		11.9864	14.743	17.7093	16.4847	15.6272	14.6521	15.2004	12.323	16.2519	20.3543	19.0292	15.1011	14.9801	16.3399	0.190428	0.270022	0.20851	0.038	17.5	17.5	0	1	0
PCC7418_0460	H0460	RNA-binding protein	713.127	501.867	664.335	621.713	769.158	755.748	670.992	865.456	645.232	804.247	784.423	1275.99	950.259	887.601	0.135601	0.221347	0.77101	0.56978	3.5	3.5	0	0	0		997.77	391.469	648.869	889.266	1174.91	1311.76	902.341	1044.74	456.158	861.789	963.764	1269.64	1392.43	998.086	0.461937	0.339508	0.66343	0.79892	3.5	3.5	0	0	0
PCC7418_0461	H0461	type II toxin-antitoxin system RelE/ParE family toxin	366.104	498.334	418.816	379.173	396.181	347.653	401.044	361.495	425.542	403.28	397.197	444.3	393.811	404.271	0.121962	0.0642263	0.74483	0.95763	12.5	10	0	0	0		107.815	77.2761	115.836	119.82	147.922	117.562	114.372	101.194	89.6633	130.091	110.059	121.069	122.347	112.404	0.0517735	0.034022	0.60284	0.75523	0	18	0	0	0
PCC7418_0462	H0462	XRE family transcriptional regulator	442.966	639.189	546.528	505.607	543.113	490.722	528.021	490.176	541.377	485.343	515.848	579.749	492.884	517.563	0.114826	0.0652093	0.6372	0.67044	13	4.5	0	0	0		151.924	128.084	184.917	170.208	221.12	153.248	168.25	140.688	122.253	190.535	146.573	164.707	157.822	153.763	0.0556562	0.0410163	0.65935	0.62893	23	18	0	0	0
PCC7418_0463	H0463	mechanosensitive ion channel	4.85786	5.42537	6.09315	5.58964	5.89741	4.91974	5.46386	5.45801	6.98554	5.50075	5.17746	5.2004	5.74824	5.6784	0.0840228	0.108394	0.53616	0.27721	19	11	0	0	0		24.3405	27.5286	38.6598	40.4771	29.0037	38.376	33.0643	22.9894	32.8402	40.958	42.8458	38.0191	40.2072	36.31	1.15199	1.18552	0.23798	0.45239	17.5	17.5	0	0	0
PCC7418_0464	H0464	AI-2E family transporter	13.7022	17.5742	17.7951	18.7315	20.0779	16.5117	17.3988	18.5376	17.7928	18.1218	15.4695	16.6942	13.5411	16.6928	0.113972	0.104005	0.85535	0.97576	19.5	23.5	0	0	0		53.701	64.9784	72.3287	76.8558	60.9071	72.7982	66.9282	59.9518	71.9847	80.7703	83.7312	80.293	79.9645	76.1159	0.455709	0.483141	0.23196	0.55745	17	18	0	0	0
PCC7418_0465	H0465	ribonuclease III	7.64278	7.2991	6.69515	7.0193	7.64234	7.54298	7.30694	8.78936	9.43035	8.06549	7.15115	8.98546	7.73655	8.35973	0.048	0.093401	0.0091	0.38701	5.5	7.5	0	0	0		6.26178	9.21348	10.2352	10.3336	7.15253	8.9852	8.69696	6.81257	8.73586	10.4074	9.82071	7.52151	8.23071	8.58813	0.206874	0.148679	0.07747	0.01471	17	17.5	1	1	1
PCC7418_0466	H0466	HlyC/CorC family transporter	4.33542	3.48384	4.00684	2.4905	3.68347	4.03057	3.67177	4.28836	4.40891	5.17677	4.0592	4.91179	4.0074	4.4754	0.161594	0.0962795	0.54065	0.89422	9	17	0	0	0		14.4684	18.7189	28.9496	24.3463	17.0568	16.8225	20.0604	13.4198	17.9274	25.6395	24.2711	15.5472	14.4727	18.5463	1.36157	1.06122	0.01032	0.01482	18	18.5	1	1	1
PCC7418_0468	H0468	hypothetical protein	229.192	213.999	198.209	218.382	203.773	191.164	209.12	224.166	240.381	254	238.087	246.224	232.993	239.308	0.061194	0.0394763	0.47149	0.50376	1.5	17	0	0	0		252.898	360.407	404.547	366.497	308.33	311.727	334.068	229.464	371.323	386.783	339.775	299.199	299.575	321.02	0.234776	0.219303	0.08567	0.17474	17	16	1	0	0
PCC7418_0469	H0469	response regulator	189.755	84.6515	120.449	216.812	216.224	109.991	156.314	158.136	64.6257	92.5607	129.468	135.941	84.297	110.838	0.339877	0.294395	0.00826	0.04822	0.5	1	1	1	1		106.517	76.984	76.1688	74.8186	63.7545	74.1554	78.733	96.2473	76.405	75.3484	73.3827	59.9646	73.7642	75.852	0.0843151	0.0960055	0.88049	0.97929	3.5	5	0	0	0
PCC7418_0470	H0470	chemotaxis protein CheW	418.294	340.236	397.636	562.093	455.679	222.172	399.352	416.591	297.569	383.765	433.08	360.048	197.881	348.156	0.260443	0.229921	0.03956	0.11883	22.5	22.5	1	0	0		209.764	250.015	242.386	178.627	110.379	136.898	188.012	200.498	273.803	239.447	199.916	118.582	132.643	194.148	0.129316	0.157162	0.6186	0.63766	15.5	16	0	0	0
PCC7418_0471	H0471	GAF domain-containing protein	51.1842	43.1236	54.4522	55.5066	47.1504	35.2665	47.7806	44.4488	40.9379	44.045	40.9703	30.2938	28.0555	38.1252	0.146621	0.170581	0.1046	0.67126	21	19.5	0	0	0		110.263	131.022	145.299	111.154	59.1958	82.5138	106.575	107.522	145.911	143.187	130.744	70.217	79.0018	112.764	0.601473	0.781411	0.36262	0.41511	16.5	17	0	0	0
PCC7418_0472	H0472	four helix bundle protein	38.0279	44.2957	43.6676	38.9279	32.0373	28.1884	37.5241	30.6393	37.1319	36.025	31.1607	29.3049	24.9595	31.5369	0.155042	0.129863	0.64407	0.70334	17.5	16.5	0	0	0		88.1526	90.0424	94.3217	70.7171	45.9349	63.4273	75.4327	72.8083	82.8991	92.7926	78.6658	49.8061	59.2954	72.7112	0.457529	0.457157	0.63552	0.29023	15.5	17	0	0	0
PCC7418_0473	H0473	response regulator	12.9302	14.2686	14.3709	12.0517	10.0967	8.16501	11.9805	10.2708	12.2783	13.5605	10.5127	9.6422	8.62546	10.815	0.186526	0.152103	0.75734	0.41271	18	16.5	0	0	0		43.8976	43.1316	53.2597	45.6036	28.5253	40.2547	42.4454	37.566	40.9303	48.8723	46.8774	29.3034	32.5181	39.3446	0.61721	0.654501	0.22986	0.11187	17	18	0	0	0
PCC7418_0474	H0474	chemotaxis protein CheW	49.5049	46.9825	44.5694	31.9445	36.8843	26.7501	39.4393	42.6731	47.1193	45.1481	39.3761	35.2167	36.4538	40.9979	0.20915	0.106415	0.98443	0.67005	7	15	0	0	0		50.9558	53.1338	66.0809	62.4848	51.4914	55.0438	56.5317	46.0048	51.262	63.4082	59.9789	45.7589	49.8527	52.7109	0.145244	0.163873	0.00086	0.00051	18	18	1	1	1
PCC7418_0475	H0475	30S ribosomal protein S2	124.761	62.9295	83.4032	78.9629	134.333	101.813	97.7006	126.076	63.5905	77.998	90.3452	134.544	96.7875	98.2235	0.259465	0.255117	0.28887	0.14838	3.5	3	0	0	0		503.006	224.248	296.852	408.921	430.116	589.076	408.703	599.857	265.522	354.481	464.575	565.748	668.259	486.407	1.24252	1.43322	0.70436	0.56815	4	4	0	0	0
PCC7418_0476	H0476	translation elongation factor Ts	273.201	235.568	256.009	250.636	327.694	278.34	270.241	277.64	210.52	279.794	255.454	347.476	287.647	276.422	0.108562	0.14747	0.48433	0.71483	4	2.5	0	0	0		453.338	321.341	355.856	454.506	436.263	529.404	425.118	491.051	306.497	419.03	457.076	485.878	527.479	447.835	0.253806	0.25814	0.77718	0.73007	3	2	0	0	0
PCC7418_0477	H0477	hypothetical protein	9.42566	10.3234	10.9111	10.2006	13.5424	9.89093	10.7157	10.9571	8.90544	9.45472	10.6338	13.5703	11.5493	10.8451	0.125158	0.139205	0.89402	0.37717	2.5	3.5	0	0	0		36.2822	22.5985	29.1777	36.6148	35.5163	42.0506	33.7067	36.0952	20.8086	31.8351	35.7871	37.8645	39.4325	33.6372	0.580157	0.570819	0.76646	0.67871	2	1	0	0	0
PCC7418_0478	H0478	Uma2 family endonuclease	9.79062	7.08659	8.45973	7.66052	11.8857	8.9238	8.96783	9.26681	6.72501	7.78021	8.65698	9.91444	10.4876	8.80517	0.174537	0.144205	0.42093	0.6526	3.5	4	0	0	0		30.7679	18.6398	24.6459	30.5681	32.1607	35.8126	28.7658	27.6142	18.6592	25.9055	30.2977	32.5642	33.8561	28.1495	0.624103	0.571729	0.70691	0.76934	2.5	1	0	0	0
PCC7418_0479	H0479	ATP-dependent DNA helicase RecG	11.7116	10.9813	12.4122	12.6968	13.6905	10.9691	12.0769	10.46	9.4605	10.8217	11.1382	10.26	8.78643	10.1545	0.0804329	0.0790954	0.31752	0.04918	23	21.5	0	0	0		12.9676	12.872	17.0177	17.2489	17.1621	20.5285	16.2995	14.6059	13.7865	15.0163	17.4817	17.854	19.7313	16.4126	0.221397	0.206353	0.87459	0.97654	16.5	3	0	0	0
PCC7418_0480	H0480	FAD-dependent oxidoreductase	3.37075	4.02164	4.00591	4.01368	5.01694	4.06187	4.0818	3.71277	3.97159	3.05586	3.74311	3.97816	2.91587	3.56289	0.118109	0.118534	0.96559	0.4393	4	2.5	0	0	0		8.07626	7.9503	9.3597	9.79426	10.2332	10.671	9.34744	6.37149	8.95702	9.74046	10.4951	10.2389	10.4064	9.36822	0.251118	0.403386	0.96157	0.72808	19.5	17	0	0	0
PCC7418_0481	H0481	2-amino-4-hydroxy-6-hydroxymethyldihydropteridine diphosphokinase	21.5051	15.066	16.4197	14.965	18.8012	14.0004	16.7929	29.8113	19.8878	19.6541	21.6328	27.1154	16.0924	22.3656	0.154711	0.209222	0.36987	0.1371	3	2	0	0	0		46.021	35.92	62.4384	55.9822	50.1809	45.0183	49.2601	40.2169	36.9721	49.9383	46.9449	48.2055	39.0208	43.5497	0.501853	0.222736	0.1431	0.26855	19.5	20.5	0	0	0
PCC7418_0482	H0482	NUDIX hydrolase	7.13708	7.98495	6.93054	6.05508	7.81581	6.68033	7.10063	6.85609	4.73134	6.10775	6.39793	6.25259	4.97058	5.88605	0.0925932	0.130828	0.4069	0.12094	8	23.5	0	0	0		21.9914	17.8654	31.9507	33.9107	32.2544	34.1738	28.6911	15.5301	12.6217	18.6777	24.7057	23.2618	19.5069	19.0506	0.895716	0.706592	0.66887	0.39448	20	22	0	0	0
PCC7418_0483	H0483	gas vesicle protein GvpG	75.5193	67.0273	62.8371	60.1313	96.3894	94.7602	76.1108	68.5359	69.4742	70.6629	68.9733	99.0402	102.775	79.9102	0.19141	0.186466	0.33899	0.66774	6.5	7.5	0	0	0		165.674	129.034	178.026	146.483	183.426	184.562	164.534	162.034	141.089	184.018	170.73	171.583	188.422	169.646	0.269663	0.193697	0.9891	0.80417	5.5	18	0	0	0
PCC7418_0484	H0484	GvpL/GvpF family gas vesicle protein	36.3636	30.0908	32.1067	30.8891	41.4996	34.4064	34.226	37.0342	28.8081	31.0738	31.2402	43.8091	33.984	34.3249	0.113306	0.144657	0.32939	0.2727	4	3.5	0	0	0		90.3504	81.1997	106.817	104.311	100.777	105.965	98.2368	93.1842	85.0363	108.413	119.112	112.903	117.842	106.082	0.274385	0.370298	0.57893	0.69198	19	20.5	0	0	0
PCC7418_0485	H0485	gas vesicle protein K	150.421	124.801	146.928	129.019	124.057	103.959	129.864	148.845	154.276	167.071	161.17	160.918	144.193	156.079	0.119497	0.0501093	0.67948	0.30768	21.5	19.5	0	0	0		151.625	140.287	164.223	173.642	146.836	156.354	155.495	146.952	145.45	149.612	169.73	165.036	171.967	158.125	0.0847899	0.0707662	0.1077	0.91196	19.5	23.5	0	0	0
PCC7418_0486	H0486	hypothetical protein	473.433	384.36	424.918	362.887	331.485	283.31	376.732	442.972	480.676	538.427	499.326	477.444	457.047	482.648	0.163261	0.0635796	0.8808	0.09572	22	17.5	0	0	0		303.632	292.642	325.371	353.059	293.462	310.588	313.126	293.1	303.061	294.945	311.354	336.162	329.348	311.328	0.055758	0.0339445	0.08872	0.79294	19.5	5.5	0	0	0
PCC7418_0487	H0487	hypothetical protein	201.183	162.412	178.864	146.771	133.982	110.957	155.695	182.933	206.217	230.967	215.435	209.017	197.731	207.05	0.189148	0.0715111	0.9141	0.17085	22	17.5	0	0	0		128.778	129.915	154.798	153.724	134.866	141.909	140.665	119.697	128.781	134.652	143.684	147.742	139.298	135.642	0.0674819	0.0452532	0.05174	0.86171	18.5	21	0	0	0
PCC7418_0488	H0488	gas vesicle protein	44.2556	48.1272	44.8996	34.0968	45.4482	40.049	42.8127	48.4509	43.4873	49.8511	45.3381	48.6503	47.7467	47.2541	0.106711	0.0459016	0.48886	0.9651	9	22	0	0	0		106.367	96.1787	154.394	140.352	122.799	127.114	124.534	93.0447	88.1649	126.013	124.57	112.288	103.615	107.949	0.455876	0.305903	0.17322	0.13159	18.5	19.5	0	0	0
PCC7418_0490	H0490	hypothetical protein	24.7168	33.0824	34.5036	36.8009	33.8867	25.7485	31.4565	19.4177	24.7768	26.0713	23.5665	24.0188	20.5073	23.0597	0.144753	0.101661	0.42754	0.48894	19.5	17	0	0	0		175.744	168.545	191.525	184.376	123.404	148.371	165.327	177.596	181.782	197.244	185.601	136.192	142.543	170.16	0.735662	0.982346	0.34043	0.38688	18	18	0	0	0
PCC7418_0491	H0491	gas vesicle structural protein GvpA	2839.36	4228.92	4465.28	5034.05	4788.99	4629.84	4331.07	2472.78	3859.54	4118.95	3806.25	3394.45	3680.61	3555.43	0.164532	0.149123	0.71964	0.17652	17.5	16	0	0	0		5807.08	7478.38	7107.39	6256.87	7026.27	4003.17	6279.86	6679.09	8099.48	7475.68	7586.51	7035.05	6110.34	7164.36	0.268033	0.182015	0.90293	0.7545	20	18	0	0	0
PCC7418_0492	H0492	GvpL/GvpF family gas vesicle protein	6.69718	11.3333	7.25942	6.6541	6.51078	6.30929	7.46068	9.05311	13.6856	10.1715	10.2873	9.18603	8.52715	10.1518	0.235355	0.167195	0.62209	0.79033	11.5	13.5	0	0	0		19.4806	23.1383	23.4511	24.3749	18.3849	19.8367	21.4444	13.1763	18.1925	20.0074	17.9201	17.0342	15.1104	16.9068	0.306068	0.218245	0.18153	0.26762	17.5	17	0	0	0
PCC7418_0493	H0493	hypothetical protein	127.918	132.417	127.273	151.177	143.72	108.352	131.81	134.689	133.251	136.043	131.009	125.214	106.074	127.713	0.10288	0.0804941	0.24877	0.6825	23	21	0	0	0		277.238	266.55	293.918	300.954	233.777	252.582	270.837	246.342	266.173	280.132	297.046	247.708	266.193	267.266	0.175365	0.13842	0.19445	0.11096	19	18	0	0	0
PCC7418_0494	H0494	glucokinase	25.4453	24.3196	26.0397	25.4756	28.3509	23.2536	25.4808	24.5976	25.6645	28.8724	30.9166	30.9182	27.764	28.1222	0.0617613	0.0856132	0.49295	0.5194	0	21	0	0	0		44.6331	40.3198	58.2306	57.2257	46.4528	52.5416	49.9006	46.2688	48.5211	60.4461	57.1994	55.1843	54.6992	53.7198	0.259062	0.173597	0.15785	0.27584	18.5	18	0	0	0
PCC7418_0495	H0495	histidine phosphatase family protein	87.5163	97.2368	96.047	94.6066	87.0255	83.2339	90.9444	82.0623	95.2108	109.563	98.3007	107.593	100.007	98.7895	0.0577675	0.0912802	0.45902	0.63565	17.5	16.5	0	0	0		67.8438	61.6945	75.8114	67.5849	76.2939	73.4289	70.4429	73.639	70.4985	79.1151	74.9525	68.5669	75.0294	73.6336	0.0573871	0.0343855	0.95509	0.2197	19.5	17.5	0	0	0
PCC7418_0496	H0496	diguanylate cyclase	5.96441	10.3131	9.66445	8.70082	10.9659	7.82159	8.90505	6.9314	8.64521	9.15935	9.10777	12.3696	8.82242	9.17262	0.187176	0.176064	0.90882	0.94844	15	1.5	0	0	0		11.5124	7.61534	10.5419	11.6899	12.3916	12.5029	11.0423	12.0968	8.24827	10.0359	12.1769	12.2352	10.639	10.9054	0.186723	0.15856	0.65422	0.11206	0.5	0.5	0	0	0
PCC7418_0497	H0497	PhoH family protein	56.6504	48.3794	55.0532	56.4819	92.991	97.32	67.8127	58.3045	41.7079	47.0804	49.6491	73.9778	57.0568	54.6294	0.288599	0.189426	0.72598	0.32829	6.5	3.5	0	0	0		184.378	92.7766	143.221	199.827	186.715	233.631	173.425	179.76	103.746	152.144	197.276	208.179	235.51	179.436	0.660443	0.775282	0.79268	0.79315	1.5	2	0	0	0
PCC7418_0498	H0498	KH domain-containing protein	273.908	244.466	264.548	286.553	461.398	409.787	323.443	301.635	218.896	250.428	257.9	376.652	295.12	283.439	0.252462	0.176781	0.69224	0.35406	5.5	3.5	0	0	0		935.504	506.423	668.047	912.387	899.979	1029.24	825.263	955.339	520.935	744.516	925.924	984.759	1197.79	888.211	0.554946	0.74374	0.61626	0.80612	2	3	0	0	0
PCC7418_0499	H0499	30S ribosomal protein S16	510.599	397.924	417.956	443.141	668.937	602.016	506.762	497.949	344.224	419.396	413.208	587.242	500.783	460.467	0.195959	0.169465	0.44724	0.45142	5	3.5	0	0	0		1111.5	632.192	801.056	1027.73	1108.77	1245.91	987.86	1160.45	625.029	880.63	1087.45	1166.88	1456.88	1062.89	0.410369	0.561506	0.62147	0.80828	3	3.5	0	0	0
PCC7418_0501	H0501	TIGR04376 family protein	24.1797	30.9868	28.8431	30.3083	29.0911	23.9286	27.8896	21.2991	29.8788	29.1748	28.8408	29.5994	26.7303	27.5872	0.100619	0.10841	0.74024	0.679	19	16	0	0	0		32.3103	39.982	45.243	40.692	42.2791	39.8738	40.0634	26.9941	34.041	36.1854	34.0371	29.6817	29.1454	31.6808	0.140622	0.118206	0.40702	0.12367	16.5	17	0	0	0
PCC7418_0502	H0502	hypothetical protein	18.0061	17.831	17.6928	20.15	20.1519	15.6136	18.2409	14.185	15.1339	17.9756	16.1628	16.5244	12.5004	15.4137	0.0858753	0.113716	0.18196	0.39452	23.5	19.5	0	0	0		47.1573	49.2973	51.7098	59.6937	57.3975	58.3337	53.9315	37.7597	41.972	45.4268	49.3581	48.7312	46.4382	44.9477	0.261863	0.260509	0.85511	0.72519	21	19.5	0	0	0
PCC7418_0503	H0503	4-hydroxy-tetrahydrodipicolinate reductase	30.7105	31.6704	39.815	40.5973	44.1236	39.2863	37.7005	32.4133	31.5922	41.4257	38.2393	39.6102	34.2758	36.2594	0.128974	0.102172	0.77074	0.37073	20.5	19.5	0	0	0		144.743	146.983	158.812	176.225	150.477	166.996	157.373	128.486	141.271	153.408	161.515	156.671	150.69	148.673	0.299522	0.301626	0.45724	0.5553	19	19	0	0	0
PCC7418_0504	H0504	CPP1-like family protein	37.9904	43.2955	49.3253	49.5378	43.3149	40.4355	43.9832	33.8235	36.4269	41.5912	38.9518	36.7166	30.5198	36.3383	0.096822	0.0971348	0.0717	0.23131	18.5	19	0	0	0		113.232	145.341	166.955	165.093	161.394	172.751	154.128	82.0095	106.2	117.028	142.128	122.902	117.072	114.557	0.457932	0.498825	0.56634	0.52564	16.5	19.5	0	0	0
PCC7418_0505	H0505	TatA/E family twin arginine-targeting protein translocase	92.9271	106.322	109.336	112.958	106.61	101.756	104.985	98.0655	107.481	117.156	113.814	117.03	107.961	110.251	0.0605865	0.060589	0.36735	0.56513	18.5	18.5	0	0	0		179.491	226.927	273.371	286.186	265.929	285.793	252.95	140.267	161.77	187.944	212.734	183.965	182.776	178.243	0.365661	0.20452	0.58448	0.37209	17.5	19	0	0	0
PCC7418_0506	H0506	Coenzyme F420 hydrogenase/dehydrogenase, beta subunit C-terminal domain	24.8218	21.891	23.0555	30.5077	35.4186	23.1021	26.4661	24.3123	23.0805	29.4976	31.1047	33.9077	20.7444	27.1079	0.184503	0.173324	0.25088	0.2979	1	22	0	0	0		55.271	103.804	120.586	127.574	110.544	122.247	106.671	43.8903	79.0759	85.8322	99.9814	91.3435	74.9169	79.1734	0.917564	0.654457	0.47433	0.58399	16.5	18.5	0	0	0
PCC7418_0507	H0507	hypothetical protein	20.1604	25.8334	22.4773	27.9066	24.6107	23.6637	24.1087	15.659	19.3063	14.9797	16.9772	17.3259	14.6101	16.4764	0.101742	0.0971467	0.85259	0.90947	19.5	5.5	0	0	0		17.684	19.6687	22.0022	21.4831	29.0862	28.5779	23.0837	20.3013	23.9259	28.604	28.7837	28.242	28.0218	26.3131	0.17822	0.191659	0.91809	0.56835	8	18	0	0	0
PCC7418_0508	H0508	leucyl aminopeptidase	29.9027	28.7187	40.5305	44.8506	46.693	34.1887	37.4807	25.7055	26.2127	32.0981	33.5908	34.4691	24.6378	29.4523	0.186611	0.136524	0.39246	0.29379	21.5	21.5	0	0	0		128.173	135.102	167.293	180.858	152.213	194.75	159.732	131.33	143.407	168.94	202.254	189.213	166.148	166.882	0.634078	0.828154	0.65312	0.47888	17	21	0	0	0
PCC7418_0509	H0509	L-lactate dehydrogenase	32.7387	38.2442	37.5494	36.33	36.5277	30.6815	35.3452	33.8992	35.6679	36.3799	35.2716	32.0522	31.9837	34.2091	0.0767683	0.0501654	0.74685	0.33174	18.5	17.5	0	0	0		51.7286	54.4054	57.1512	58.9324	42.2622	57.2907	53.6284	52.7594	57.5266	58.0283	62.8819	53.4762	57.0555	56.9546	0.1581	0.0971873	0.31204	0.26671	16.5	18	0	0	0
PCC7418_0510	H0510	flavin reductase	74.2112	88.1045	95.991	98.3767	85.5264	80.2361	87.0743	70.7461	72.6757	81.2421	84.1997	70.4305	63.212	73.751	0.0964201	0.0954892	0.13053	0.05928	18.5	20	0	0	0		104.074	102.044	98.7726	100.079	74.0832	94.84	95.6488	99.2388	111.204	101.91	110.537	92.1124	99.0547	102.343	0.115513	0.0911188	0.77678	0.67126	16	17	0	0	0
PCC7418_0511	H0511	hypothetical protein	20.9	15.7095	17.4943	15.2894	17.6225	13.1586	16.6957	24.8723	22.1793	26.0897	25.1274	27.5071	19.6724	24.2413	0.143902	0.107032	0.61603	0.33458	1.5	23	0	0	0		5.03622	6.52969	6.92511	7.3037	5.68725	5.55195	6.17232	4.55478	7.26066	9.41472	6.23495	5.26076	4.9161	6.27366	0.0481983	0.0687505	0.14201	0.13066	18	16.5	0	0	0
PCC7418_0512	H0512	Uma2 family endonuclease	28.1407	25.005	27.3626	25.5915	28.3371	25.6294	26.6777	25.7976	28.295	28.64	26.1824	28.5195	26.6066	27.3402	0.0494443	0.0428893	0.61409	0.72932	2	13.5	0	0	0		2.94629	3.80245	5.43137	7.3439	5.51634	3.85896	4.81655	3.8596	5.0547	6.57704	3.8616	4.52422	3.5075	4.56411	0.0545319	0.037777	0.1795	0.43935	20.5	16	0	0	0
PCC7418_0513	H0513	Uma2 family endonuclease	10.3288	13.5881	12.9056	11.2407	12.1534	10.8043	11.8368	11.5119	14.7449	15.7287	11.7472	14.3443	11.8892	13.3277	0.0975828	0.12507	0.60045	0.63892	14	14.5	0	0	0		7.13171	8.96761	11.9291	10.2708	9.2496	11.5984	9.85788	7.62801	9.81574	10.1851	7.26403	9.30323	9.64312	8.9732	0.138323	0.0837031	0.21273	0.17482	16	12	0	0	0
PCC7418_0514	H0514	nucleotide exchange factor GrpE	6.09824	11.648	8.49883	9.35583	9.15955	8.23456	8.83251	7.65906	8.55162	9.78248	7.77438	8.46907	6.83619	8.1788	0.186341	0.111964	0.78628	0.62549	13.5	17.5	0	0	0		7.7637	8.25048	11.1318	9.69465	9.77335	8.15901	9.12883	6.34178	7.15329	9.79353	8.61053	7.51228	6.7986	7.70167	0.133346	0.142965	0.25636	0.05455	19	18.5	0	1	0
PCC7418_0515	H0515	hypothetical protein	4.82148	8.30917	6.39949	6.64223	6.0265	5.45067	6.27492	5.75326	6.66718	9.2478	6.47698	7.86506	6.40583	7.06935	0.173873	0.163989	0.72539	0.53887	14.5	17	0	0	0		3.47351	3.79067	4.57498	3.46322	4.54443	3.96437	3.96853	4.76236	3.57198	3.96075	3.89016	2.96561	4.49762	3.94141	0.0721987	0.0831865	0.84675	0.97903	14	12.5	0	0	0
PCC7418_0516	H0516	hypothetical protein	9.98735	17.3973	16.7027	18.5379	16.7537	13.7565	15.5226	8.88003	14.8729	16.9357	13.6307	16.3147	11.2674	13.6502	0.184614	0.206823	0.59613	0.67349	18	17	0	0	0		3.62676	4.59619	7.3005	5.09297	9.18555	4.53816	5.72335	3.60081	6.12339	8.99198	4.75463	4.94269	5.04611	5.5766	0.123198	0.124132	0.92925	0.1254	21.5	15.5	0	0	0
PCC7418_0517	H0517	Hsp33 family molecular chaperone HslO	41.021	41.4437	42.5238	41.1508	38.387	35.7128	40.0398	41.9083	42.0487	38.7769	39.2385	38.9254	33.8391	39.1228	0.0574909	0.0695394	0.57363	0.83704	19.5	1.5	0	0	0		27.5346	31.7158	31.9467	38.1291	38.2288	34.6615	33.7028	32.152	36.84	35.3493	41.1499	43.1647	34.7152	37.2285	0.0945954	0.0969868	0.82085	0.69688	22	23.5	0	0	0
PCC7418_0518	H0518	hypothetical protein	68.9561	75.518	76.4659	69.0199	100.396	85.3857	79.2903	64.9933	71.586	80.8904	70.81	98.2905	85.8894	78.7433	0.137877	0.14113	0.74179	0.94294	7	8	0	0	0		122.402	137.397	168.259	154.943	182.805	163.315	154.853	131.889	149.068	175.672	149.898	148.021	152.763	151.219	0.251733	0.163174	0.90667	0.09661	18	16	0	1	0
PCC7418_0519	H0519	vitamin K epoxide reductase family protein	57.7054	49.5335	61.8992	60.6616	77.9621	63.6364	61.8997	64.3644	50.2577	60.2933	59.8942	70.3355	62.7979	61.3238	0.13725	0.0983366	0.74532	0.50272	1.5	2	0	0	0		161.502	151.333	178.054	194.423	149.493	190.597	170.9	165.534	165.68	194.811	203.514	194.482	206.189	188.368	0.289136	0.271402	0.47996	0.6995	18	19	0	0	0
PCC7418_0520	H0520	BtpA/SgcQ family protein	48.1701	28.8607	40.9846	36.7932	65.3161	39.8186	43.3239	53.562	28.989	37.6526	36.6792	53.6923	39.299	41.6457	0.262624	0.217754	0.4294	0.24264	2.5	3	0	0	0		233.546	152.14	215.54	237.828	206.538	237.365	213.826	275.022	175.839	231.669	258.329	267.335	284.858	248.842	0.691197	0.878929	0.63897	0.64902	22.5	1.5	0	0	0
PCC7418_0522	H0522	DUF1815 family protein	380.897	182.594	170.226	158.085	379.67	154.825	237.716	451.631	217.35	206.571	242.452	563.627	214.938	316.095	0.425746	0.441857	0.14509	0.1179	3.5	3	0	0	0		682.648	226.777	237.51	293.457	452.509	363.261	376.027	732.822	253.508	261.838	303	466.688	428.81	407.778	0.661378	0.525645	0.2031	0.25252	3.5	4	0	0	0
PCC7418_0523	H0523	acyl carrier protein	602.085	442.41	459.994	397.68	444.99	446.043	465.534	596.335	555.254	637.333	591.963	689.258	703.428	628.928	0.137593	0.0849259	0.67797	0.94097	5	8	0	0	0		1350.51	971.536	1142.48	1330.22	1169.25	1434.71	1233.12	1259.07	899.848	1083.1	1175.06	1138.46	1331.77	1147.88	0.333431	0.217937	0.84548	0.8417	1	2	0	0	0
PCC7418_0524	H0524	beta-ketoacyl-ACP synthase II	123.482	109.281	113.384	119.672	134.685	120.278	120.13	135.513	121.761	140.378	129.539	133.107	132.437	132.122	0.0668121	0.0431215	0.22773	0.80345	2.5	20	0	0	0		525.977	401.612	496.772	549.984	456.869	588.062	503.213	513.218	409.111	468.224	563.803	507.021	572.955	505.722	0.508816	0.422444	0.89558	0.74621	21	23.5	0	0	0
PCC7418_0525	H0525	transketolase	162.351	126.124	163.543	146.346	162.311	132.555	148.872	158.644	105.763	150.222	130.338	116.757	111.86	128.931	0.101413	0.152335	0.49655	0.62141	23	21.5	0	0	0		596.205	444.648	571.021	624.765	542.053	600.183	563.146	356.506	249.252	337.002	411.958	367.477	335.88	343.012	0.395594	0.380129	0.52524	0.13676	22	23	0	0	0
PCC7418_0526	H0526	type 1 glutamine amidotransferase	10.1793	7.53098	10.3442	9.20279	14.8625	9.17014	10.215	10.1661	6.63194	7.97584	7.94697	8.68816	6.23381	7.94046	0.222294	0.163706	0.58671	0.26655	2	1	0	0	0		38.8778	24.4654	44.1006	47.2301	39.7425	41.5319	39.3247	25.2664	19.2302	30.0088	34.2851	28.6249	23.7099	26.8542	0.705199	0.605805	0.32943	0.03943	21	21	0	1	0
PCC7418_0527	H0527	zinc ABC transporter substrate-binding protein	2.17973	2.20417	1.81076	1.79851	2.87195	3.28558	2.35845	2.14198	1.9476	1.8667	2.08751	2.76994	2.00165	2.1359	0.231753	0.139193	0.3185	0.26768	7.5	3	0	0	0		7.94948	4.4103	6.52328	7.47084	8.78362	9.82681	7.49405	5.05971	3.1537	4.58328	6.39681	7.65523	5.30939	5.35969	0.729585	0.659542	0.77854	0.33063	3	0.5	0	0	0
PCC7418_0528	H0528	ABC transporter ATP-binding protein	2.04425	1.94442	1.98698	2.31601	2.20138	2.37028	2.14389	1.99877	2.85692	2.28935	2.69257	2.47503	2.61154	2.48736	0.0758161	0.112782	0.89279	0.81902	0.5	13	0	0	0		6.53067	5.27904	6.80021	5.99971	7.37289	9.00309	6.83094	5.40976	4.98613	7.1851	8.19053	9.61418	8.41488	7.3001	0.545371	0.663284	0.85756	0.85533	9	23	0	0	0
PCC7418_0529	H0529	metal ABC transporter permease	49.5869	46.7127	53.8051	51.3601	54.8514	57.2125	52.2548	41.2835	42.5723	40.4452	39.8652	44.1132	39.3863	41.2776	0.0664566	0.0395386	0.98025	0.55698	15.5	5	0	0	0		19.815	20.4463	24.2924	24.9218	42.7548	29.3772	26.9346	16.1733	19.0227	25.0959	21.6799	29.9032	28.1573	23.3387	0.148248	0.117908	0.81274	0.9639	3.5	13	0	0	0
PCC7418_0530	H0530	hypothetical protein	40.65	33.2672	42.8163	47.2771	57.2642	39.7197	43.4991	38.279	33.0357	41.833	49.7132	51.6309	34.1958	41.4479	0.170829	0.172174	0.39891	0.16936	0	23	0	0	0		125.434	94.9381	129.213	154.425	111.661	114.724	121.733	125.459	110.958	141.337	154.019	155.321	117.9	134.166	0.420446	0.414635	0.06667	0.16183	21	22	1	0	0
PCC7418_0531	H0531	phosphoribulokinase	859.915	761.039	925.252	972.746	927.385	842.687	881.504	927.647	821.413	1007.2	960.929	941.979	829.847	914.836	0.0786344	0.0740137	0.09921	0.16104	21.5	21	0	0	0		1974.26	1832.34	1917.36	2093.25	1602.55	2018	1906.29	1849.62	1907.47	1899.62	2055.17	1881.66	1938.24	1921.96	0.179309	0.0713684	0.7049	0.49646	18	19.5	0	0	0
PCC7418_0532	H0532	bifunctional acetaldehyde-CoA/alcohol dehydrogenase	47.3882	79.1532	60.8233	45.0979	45.4721	65.4831	57.2363	51.6635	76.1558	63.893	46.2584	42.8244	64.3567	57.5253	0.219143	0.202196	0.04968	0.05489	12	12.5	1	1	1		92.9785	175.863	242.106	184.4	130.605	162.988	164.823	97.2041	204.414	263.842	223.717	164.719	176.709	188.434	0.807404	0.903544	0.01462	0.07073	16.5	17	1	1	1
PCC7418_0533	H0533	pyruvate formate lyase-activating protein	18.9159	97.9866	54.9591	32.8494	22.1726	62.8125	48.2827	18.9477	79.7142	45.1035	23.4896	16.1017	42.6488	37.6676	0.56774	0.580077	0.11873	0.16072	12.5	12.5	0	0	0		56.8333	112.803	169.299	133.671	102.014	138.908	118.921	53.3053	134.03	172.493	155.415	123.795	138.832	129.645	0.724066	0.997207	0.08371	0.18968	16	16.5	1	0	0
PCC7418_0534	H0534	formate C-acetyltransferase	22.0228	116.103	109.158	66.9087	29.502	57.5077	66.8669	24.177	83.0198	81.1626	50.4886	20.009	47.0004	50.9762	0.536002	0.482595	0.11725	0.084	15	15	0	1	0		25.7215	64.8806	87.0759	45.634	32.5948	43.6636	49.9284	23.929	78.863	107.091	56.5245	32.2295	45.3585	57.3326	0.308163	0.556552	0.04702	0.05268	15.5	16	1	1	1
PCC7418_0535	H0535	thiol reductase thioredoxin	44.7581	31.1863	55.781	72.3881	68.4644	44.056	52.7723	51.7063	37.8082	51.1807	60.1108	62.516	42.9332	51.0425	0.273097	0.170653	0.15795	0.09055	22	23.5	0	1	0		393.855	320.539	240.252	552.798	581.508	644.727	455.613	438.04	368.864	340.609	543.591	739.828	635.774	511.118	2.78388	2.81136	0.69348	0.57666	3.5	3.5	0	0	0
PCC7418_0536	H0536	oxidoreductase FAD/NAD(P)-binding domain-containing protein	365.194	276.144	388.671	424.029	413.507	329.18	366.121	423.326	294.226	365.717	383.71	387.829	323.752	363.093	0.139132	0.117721	0.10447	0.15088	22.5	0	0	0	0		982.718	803.644	853.095	1087.82	911.28	1162.1	966.777	981.281	842.885	842.315	1053.79	1140.49	1100.74	993.584	0.344902	0.322817	0.92964	0.48311	0.5	3	0	0	0
PCC7418_0537	H0537	ATP-dependent metallopeptidase FtsH/Yme1/Tma family protein	188.576	209.851	253.155	345.207	309.336	208.936	252.51	202.723	200.131	223.281	246.068	228.985	153.852	209.173	0.22651	0.13988	0.26903	0.15891	21.5	21.5	0	0	0		632.203	533.205	562.798	841.044	791.437	745.718	684.401	644.362	599.387	538.543	896.937	1022.73	716.158	736.353	0.457648	0.815431	0.48192	0.36494	0.5	1.5	0	0	0
PCC7418_0538	H0538	hypothetical protein	25.5665	21.4014	20.4246	18.425	25.5751	22.303	22.2826	27.9642	33.3664	29.6989	28.6497	38.3017	36.308	32.3815	0.116934	0.120973	0.14453	0.4969	5.5	8	0	0	0		52.6713	63.6489	79.8866	76.9865	62.3125	72.8131	68.0531	56.0154	76.1511	91.6078	90.1055	78.4418	85.989	79.7184	0.422366	0.370745	0.09174	0.25643	17	17	1	0	0
PCC7418_0539	H0539	DUF4281 domain-containing protein	36.4279	36.4544	34.0504	29.1291	37.5711	35.774	34.9011	46.904	55.8093	55.8019	49.4227	62.4285	54.173	54.0899	0.0799146	0.0920822	0.13207	0.85332	8	10	0	0	0		75.3159	89.6079	112.399	116.557	93.7509	108.427	99.343	85.2594	112.448	127.812	138.286	125.633	124.911	119.058	0.414001	0.312097	0.22353	0.49926	17.5	18	0	0	0
PCC7418_0540	H0540	DUF1995 family protein	32.5386	34.0909	34.3879	29.1683	36.2881	30.9735	32.9079	39.5022	38.4063	41.2414	39.5127	45.0115	41.4145	40.8481	0.0711346	0.0522835	0.81375	0.8847	8	3.5	0	0	0		92.7122	106.045	129.56	142.223	112.757	135.627	119.821	95.8933	121.301	137.483	152.476	141.134	136.915	130.867	0.529402	0.443298	0.37802	0.57624	18	18.5	0	0	0
PCC7418_0541	H0541	cysteine desulfurase	30.1316	29.2278	37.8433	41.703	41.92	34.1442	35.8283	28.9866	28.1321	31.0771	32.0024	29.546	24.8431	29.0979	0.141649	0.0788725	0.3822	0.09572	21.5	21	0	0	0		74.1064	80.2968	88.5475	98.1258	83.3664	100.178	87.4368	79.8238	93.9778	89.0418	109.329	98.3587	104.826	95.8929	0.260602	0.336502	0.63941	0.9153	17	19	0	0	0
PCC7418_0542	H0542	isoleucine--tRNA ligase	22.4762	19.4988	24.6241	22.1703	25.4502	21.9615	22.6968	21.1649	20.2893	24.1156	23.8327	22.469	20.3657	22.0395	0.0851098	0.0701448	0.73337	0.04756	22.5	20	0	0	0		75.9449	79.8737	85.1801	94.3291	70.3552	95.3912	83.5124	73.7107	80.518	83.3504	96.5337	78.8251	88.0524	83.4984	0.404011	0.329905	0.50826	0.46524	16.5	18.5	0	0	0
PCC7418_0543	H0543	(2Fe-2S)-binding protein	71.1742	60.3454	69.1144	75.6007	97.5088	61.1254	72.4781	65.1619	52.8245	62.9519	55.6827	63.9833	57.7669	59.7285	0.171348	0.076692	0.3301	0.75135	1	1.5	0	0	0		98.28	94.7667	118.268	108.378	103.942	99.6308	103.878	80.6116	68.8881	89.3846	89.4736	86.2993	89.0748	83.9553	0.106832	0.124134	0.12749	0.56779	19	20.5	0	0	0
PCC7418_0544	H0544	DUF2301 domain-containing membrane protein	6.0365	6.63618	6.87496	7.44303	7.01947	5.57681	6.59782	7.70822	5.91562	6.92986	6.50453	6.49032	5.95041	6.58316	0.094409	0.0929537	0.30108	0.59235	21	0	0	0	0		25.2431	24.4875	33.298	32.1947	24.219	28.4911	27.9889	25.7452	22.9088	27.9634	32.0771	24.5933	26.671	26.6598	0.553918	0.439485	0.03541	0.12227	18	20	1	0	0
PCC7418_0545	H0545	ATP phosphoribosyltransferase	19.0837	11.7751	13.5335	11.7167	19.2484	17.9666	15.554	23.1094	14.7034	18.34	15.7544	25.3154	22.7569	19.9966	0.211638	0.198315	0.33775	0.46125	5	5	0	0	0		54.7364	31.9727	50.7203	51.4096	49.1695	60.2169	49.7042	51.3442	33.3196	54.6699	54.8336	59.2677	70.0743	53.9182	0.559547	0.548565	0.89834	0.97677	23	23	0	0	0
PCC7418_0546	H0546	rod shape-determining protein	50.9178	39.6162	55.5674	67.3939	64.9974	46.4062	54.1498	51.9059	44.3839	50.8282	52.5153	51.1346	33.2601	47.338	0.181055	0.144613	0.09949	0.21845	22.5	22.5	1	0	0		158.598	186.446	215.03	187.818	113.328	136.295	166.253	172.307	212.142	211.149	218.064	144.857	150.327	184.808	0.631193	0.638898	0.18653	0.31941	17	18	0	0	0
PCC7418_0547	H0547	single-stranded DNA-binding protein	81.0276	88.0781	104.536	117.269	100.144	109.791	100.141	63.561	71.6747	79.7669	69.4036	70.3037	71.3974	71.0179	0.123427	0.0670001	0.48426	0.12294	18.5	15.5	0	0	0		155.653	177.353	207.197	170.188	130.449	159.16	166.667	135.394	175.148	161.046	171.831	126.092	125.987	149.25	0.232719	0.292505	0.06619	0.46656	16	17.5	1	0	0
PCC7418_0548	H0548	methylenetetrahydrofolate reductase	204.058	116.67	171.161	189.587	227.503	160.509	178.248	256.137	133.41	189.886	240.765	270.907	197.563	214.778	0.196723	0.217331	0.18346	0.10318	1	1	0	0	0		1102.68	417.398	504.235	717.097	667.938	871.959	713.551	1079.29	420.504	470.138	686.855	843.369	917.166	736.22	1.27547	1.09988	0.50942	0.30851	3	4	0	0	0
PCC7418_0549	H0549	3'(2'),5'-bisphosphate nucleotidase	69.495	42.8846	68.3323	65.6907	85.3957	67.306	66.5174	67.2862	44.604	48.7831	47.4728	58.5645	44.8028	51.9189	0.187003	0.160005	0.56213	0.25195	1	2.5	0	0	0		204.975	176.765	238.027	237.929	184.456	220.89	210.507	225.006	186.942	234.903	262.068	215.119	223.076	224.519	0.361274	0.43215	0.20177	0.12276	18.5	21	0	0	0
PCC7418_0550	H0550	hypothetical protein	16.1359	15.7332	15.9525	13.1297	16.2838	14.2273	15.2437	14.7353	14.4175	13.6338	14.3797	16.2931	14.2054	14.6108	0.0763254	0.0562684	0.73402	0.1823	7.5	3.5	0	0	0		23.1897	25.6494	32.4563	28.9591	23.1351	26.5281	26.6529	19.18	26.7403	27.1228	25.1674	21.1796	23.8024	23.8654	0.214903	0.197066	0.0008	0.08386	17	15.5	1	1	1
PCC7418_0551	H0551	signal peptidase I	53.3725	43.9184	43.9353	36.85	58.8121	52.9127	48.3002	45.3184	40.1341	48.798	47.0432	65.1409	56.9444	50.5632	0.152813	0.162489	0.24348	0.84178	6	4	0	0	0		62.4128	55.6512	84.7514	94.9828	75.2837	87.952	76.839	65.9963	68.7239	100.806	98.6328	87.8245	88.081	85.0108	0.289701	0.265242	0.42251	0.24772	19.5	18.5	0	0	0
PCC7418_0552	H0552	dihydroorotase	42.8989	48.1369	49.7737	44.7563	50.8749	55.9104	48.7252	53.0379	48.8944	50.0705	49.9173	49.737	53.4012	50.843	0.0868274	0.0339108	0.43577	0.82088	11.5	6.5	0	0	0		128.561	132.321	166.291	175.932	137.129	148.457	148.115	123.584	142.04	175.284	182.354	156.943	153.787	155.665	0.361035	0.386522	0.05401	0.16532	19	18.5	1	0	0
PCC7418_0553	H0553	hypothetical protein	189.089	235.542	219.562	170.877	178.773	246.691	206.756	238.964	241.618	244.193	235.831	219.25	279.949	243.301	0.1392	0.0750359	0.00461	0.41216	12	12	1	0	0		327.782	365.272	467.136	436.742	344.758	345.718	381.235	290.163	381.619	462.747	446.245	371.379	368.874	386.838	0.25104	0.232665	0.00363	0.08268	18	17.5	1	1	1
PCC7418_0554	H0554	hypothetical protein	26.3077	39.7975	28.627	27.2332	33.5877	41.1612	32.7857	21.0953	28.9595	22.4696	18.7865	22.4083	31.2475	24.1611	0.180467	0.183128	0.13283	0.02673	10	10.5	0	1	0		6.93	28.4932	54.9647	45.9386	43.9617	21.6128	33.6502	7.24033	40.2273	79.679	50.9142	29.722	16.8935	37.446	0.49763	0.980488	0.31219	0.0816	18.5	17.5	0	1	0
PCC7418_0555	H0555	cyanase	9.97502	9.02507	6.96384	9.41503	11.9414	12.0145	9.88913	42.1505	8.99604	8.14333	8.32152	20.1106	11.1472	16.4782	0.17643	0.740217	0.27469	0.28966	5.5	3.5	0	0	0		109.015	95.2743	204.102	313.253	322.246	180.031	203.987	69.7078	147.523	328.252	368.652	301.842	117.947	222.321	8.98181	6.95191	0.4204	0.20365	22	20	0	0	0
PCC7418_0556	H0556	formate/nitrite transporter family protein	5.75461	6.05939	4.70134	4.85358	8.49005	6.4495	6.05141	27.943	7.31375	8.57053	6.68413	11.85	6.47569	11.4729	0.2074	0.660974	0.27426	0.45121	6	3.5	0	0	0		70.2847	63.2311	124.596	203.45	163.751	111.582	122.816	56.8716	103.554	234.722	277.662	231.494	91.8713	166.029	8.15633	7.36029	0.28416	0.21425	21.5	20	0	0	0
PCC7418_0557	H0557	ferredoxin--nitrite reductase	136.034	92.775	102.521	100.325	125.145	162.847	119.941	180.954	136.668	158.049	155.461	149.788	169.709	158.438	0.202894	0.0889525	0.59704	0.89128	7	2.5	0	0	0		384.825	495.709	611.959	658.173	419.996	439.087	501.625	263.232	620.499	768.453	744.779	507.527	397.764	550.376	0.840196	1.14611	0.03234	0.1574	18.5	18	1	0	0
PCC7418_0558	H0558	hypothetical protein	46.172	37.4099	33.8254	37.1625	45.6562	32.0651	38.7152	42.6139	42.7304	45.5362	47.2797	70.2977	44.7176	48.8626	0.139906	0.198925	0.0865	0.64787	3	2.5	1	0	0		49.1007	36.0575	35.609	36.3429	42.1073	34.6922	38.9849	53.3033	42.0263	41.3944	37.458	41.6554	38.7065	42.424	0.132318	0.105236	0.20818	0.60743	3	4.5	0	0	0
PCC7418_0559	H0559	UDP-N-acetylmuramoyl-tripeptide--D-alanyl-D-alanine ligase	200.66	190.234	192.473	193.452	206.013	209.098	198.655	202.85	172.551	195.708	169.106	182.488	195.518	186.37	0.0357959	0.0673934	0.51273	0.90333	6	9	0	0	0		50.8655	50.5247	66.4048	67.148	64.6442	61.5285	60.186	53.5508	55.8015	73.5704	73.1983	68.9689	68.3305	65.5701	0.0349381	0.0427716	0.39317	0.37182	19.5	19	0	0	0
PCC7418_0560	H0560	elongation factor 4	83.8264	76.031	82.2622	86.9263	76.21	68.0468	78.8838	90.0485	79.0777	91.9128	85.8573	75.4351	75.2197	82.9252	0.0790403	0.0809537	0.1441	0.45165	21.5	19.5	0	0	0		100.779	99.5499	100.026	103.975	96.3898	111.768	102.081	89.806	94.4286	93.5476	106.705	100.054	104.097	98.1064	0.0617021	0.0724921	0.82086	0.89356	13	21	0	0	0
PCC7418_0561	H0561	hydrogenase expression/formation protein HypE	6.92509	6.48417	7.99027	6.52287	8.58139	6.28125	7.13084	7.72031	6.65528	7.77642	7.05224	8.76001	5.77718	7.29024	0.120018	0.129293	0.89259	0.51743	23.5	0.5	0	0	0		34.5051	31.2428	42.0258	44.9773	37.2349	46.5418	39.4213	38.1719	37.3686	42.8004	45.2517	42.9567	45.8993	42.0748	0.776996	0.445903	0.60952	0.74075	18.5	19	0	0	0
PCC7418_0563	H0563	hydrogenase formation protein HypD	47.3036	68.8293	71.2391	58.812	67.4466	64.4043	63.0058	57.1344	68.8907	65.8943	59.031	62.5405	56.5023	61.6655	0.127553	0.0740126	0.41348	0.67875	14	14	0	0	0		115.861	181.395	229.529	185.145	111.321	122.326	157.596	139.816	207.9	271.404	214.756	144.486	147.535	187.65	0.698673	0.781091	0.05824	0.05337	17	17	1	1	1
PCC7418_0564	H0564	ATP-dependent 6-phosphofructokinase	33.3838	63.2958	52.707	38.3538	44.9371	49.5286	47.0343	39.2116	60.6306	51.2079	40.4324	40.2024	40.9032	45.4314	0.207031	0.174225	0.15353	0.37247	12.5	13	0	0	0		84.0729	223.458	292.342	175.001	77.5378	98.6886	158.517	93.5803	250.851	328.063	216.382	100.549	109.497	183.154	1.69372	1.94726	0.09965	0.10203	16.5	16.5	1	0	0
PCC7418_0565	H0565	dihydroorotate dehydrogenase-like protein	5.20391	48.2423	22.3598	10.0648	4.37104	20.7263	18.4947	5.1899	33.0846	18.2217	7.3824	3.18731	13.8412	13.4845	0.811651	0.753121	0.20961	0.19896	12.5	13	0	0	0		33.8787	193.977	240.485	106.734	25.3208	50.4935	108.481	27.7045	188.293	246.811	125.326	27.9212	42.4598	109.753	4.44672	6.28917	0.13832	0.12895	16	16.5	0	0	0
PCC7418_0566	H0566	pyruvate:ferredoxin (flavodoxin) oxidoreductase	10.0679	109.075	62.5896	30.0672	12.6083	45.926	45.0557	9.96944	81.8551	48.5046	20.2943	8.00375	31.6554	33.3804	0.753116	0.768149	0.20008	0.20774	13	13	0	0	0		52.6494	308.069	372.971	166.466	41.0126	76.9802	169.691	44.6991	285.978	355.91	175.303	42.2342	63.5575	161.28	2.85577	3.68816	0.14965	0.14776	16	16	0	0	0
PCC7418_0567	H0567	HypC/HybG/HupF family hydrogenase formation chaperone	105.603	272.299	173.531	156.62	144.72	196.49	174.877	145.127	262.386	175.781	168.86	169.164	209.747	188.511	0.295306	0.20215	0.25761	0.24224	12.5	11.5	0	0	0		38.9867	82.7666	70.0649	37.607	29.9987	35.2807	49.1174	44.8671	103.699	91.6655	51.9657	27.1429	37.7783	59.5197	0.113485	0.149694	0.35413	0.34109	14	15	0	0	0
PCC7418_0568	H0568	carbamoyltransferase HypF	101.235	193.499	181.559	135.122	91.8951	149.403	142.119	117.412	222.873	194.754	157.127	99.0287	176.001	161.199	0.264705	0.264985	0.05803	0.08998	14.5	14	1	1	1		57.0328	125.69	146.877	113.568	75.6839	63.3452	97.0328	58.961	139.427	151.534	122.83	72.3396	72.1295	102.87	0.236351	0.225214	0.17447	0.16628	17	16.5	0	0	0
PCC7418_0569	H0569	cadherin-like domain-containing protein	15.5685	14.6088	15.0294	15.9467	14.6233	12.71	14.7478	13.6507	13.7939	14.4951	15.5126	11.4795	12.3734	13.5509	0.0699074	0.097558	0.22219	0.24736	22	19	0	0	0		24.0761	25.6425	51.0966	55.2722	31.7692	35.9554	37.302	16.4884	20.0233	34.2509	42.3673	26.0419	26.3153	27.5812	0.810147	0.637141	0.03843	0.10325	19	19.5	1	0	0
PCC7418_0570	H0570	Ig-like domain-containing protein	7.80569	9.18289	9.57986	8.90569	8.93977	11.2192	9.27218	7.13822	8.6732	9.15088	8.4296	9.0668	10.5871	8.84096	0.110414	0.115835	0.35403	0.48816	13	13	0	0	0		21.208	30.277	51.6015	52.7429	30.3704	33.3198	36.5866	19.5357	31.6662	49.9884	54.3028	30.0797	32.6277	36.3667	1.25472	1.359	0.02118	0.03883	18.5	18.5	1	1	1
PCC7418_0571	H0571	hemolysin-type calcium-binding protein	155.573	82.513	102.255	89.7334	133.872	168.316	122.044	123.114	88.2993	116.557	111.971	128.569	149.351	119.643	0.26768	0.153553	0.54014	0.92482	6	5.5	0	0	0		73.6071	68.7058	82.4958	81.0729	97.6786	86.8314	81.7319	76.6324	68.37	85.2916	80.8501	87.4907	89.3625	81.3329	0.0760607	0.0599257	0.90161	0.95237	1	20	0	0	0
PCC7418_0572	H0572	hypothetical protein	81.6604	72.7531	67.2522	58.7045	65.3511	73.0277	69.7915	77.553	73.4795	73.4731	69.6167	83.2146	85.8727	77.2016	0.102859	0.0741753	0.37375	0.35929	8	7.5	0	0	0		46.5807	42.8516	46.2975	55.8676	59.7524	48.0038	49.8923	39.8786	40.8922	53.0211	49.134	48.2591	43.954	45.8565	0.0847585	0.0607198	0.33244	0.23186	0	19	0	0	0
PCC7418_0573	H0573	hypothetical protein	17.1559	22.4012	19.5079	17.074	19.9572	21.3783	19.5791	16.939	15.1547	17.2661	17.6074	17.418	17.775	17.0267	0.101073	0.0515338	0.08896	0.68424	11	22	1	0	0		18.8244	22.7324	23.515	27.6339	27.422	24.0066	24.0224	17.3589	19.5415	27.8143	24.82	21.7822	19.4212	21.7897	0.152573	0.208717	0.74686	0.06924	21	18.5	0	1	0
PCC7418_0574	H0574	hypothetical protein	7.46115	5.78111	8.3186	5.80342	8.75048	7.31317	7.23799	8.73423	8.40416	8.28164	8.68937	8.15719	9.01653	8.54719	0.156425	0.0343952	0.96971	0.95948	4.5	8.5	0	0	0		19.6726	27.8479	31.6327	30.0025	21.4268	19.5482	25.0218	25.2986	39.1634	38.5992	35.1164	28.7413	28.6707	32.5983	0.686172	0.621008	0.12256	0.23703	18	16	0	0	0
PCC7418_0575	H0575	Rieske 2Fe-2S domain-containing protein	25.7335	16.6713	26.8648	19.2851	29.1683	20.1541	22.9795	32.9781	20.4039	25.7406	32.5454	30.7659	27.2743	28.2847	0.196555	0.155412	0.78223	0.10843	1	0.5	0	0	0		12.9222	18.5653	19.3098	19.1443	16.4217	17.7185	17.347	13.1624	17.6412	18.9739	20.7247	16.3552	15.0794	16.9895	0.0959009	0.0878096	0.2038	0.18571	16.5	18.5	0	0	0
PCC7418_0576	H0576	peroxiredoxin	270.518	277.252	347.81	357.653	392.08	284.218	321.588	237.622	210.168	283.414	241.764	252.235	235.759	243.494	0.144339	0.0899461	0.48071	0.48519	21.5	19	0	0	0		594.587	248.785	257.818	285.858	404.958	500.123	382.021	452.393	208.088	224.991	295.457	409.724	427.611	336.377	0.405605	0.402748	0.36875	0.29557	5	4.5	0	0	0
PCC7418_0577	H0577	Uma2 family endonuclease	1.12984	0.962115	0.740993	1.11869	1.46539	1.87836	1.2159	0.289638	1.18767	1.03209	1.11935	2.09213	1.85432	1.26253	0.301791	0.464573	0.5754	0.88571	6.5	9.5	0	0	0		0.768905	1.59108	1.80335	1.76914	1.95924	1.57037	1.57702	1.14321	1.35896	1.67332	2.00195	1.77416	1.07966	1.50521	0.316312	0.266818	0.72989	0.20885	17	21	0	0	0
PCC7418_0579	H0579	glutamate--tRNA ligase	54.3514	49.5926	50.5408	53.1461	60.5453	50.465	53.1069	47.9125	52.9665	54.4024	59.3598	61.2605	49.7937	54.2826	0.0699484	0.0880107	0.18872	0.57796	2	22	0	0	0		134.875	104.081	149.426	173.752	153.016	213.471	154.77	145.563	120.004	162.715	202.287	191.629	211.632	172.305	0.634048	0.599847	0.96819	0.84878	18.5	22	0	0	0
PCC7418_0580	H0580	aminodeoxychorismate/anthranilate synthase component II	49.2975	46.6357	54.2796	51.1452	49.6861	34.4083	47.5754	48.1455	48.1238	55.513	56.3646	48.731	45.798	50.446	0.132762	0.0792658	0.36999	0.00515	21	19.5	0	0	0		44.3564	46.8227	47.2281	60.2353	53.2786	55.0107	51.1553	41.5442	51.8772	57.6524	63.7098	61.5655	63.8948	56.7073	0.115841	0.157433	0.74062	0.7906	21.5	17.5	0	0	0
PCC7418_0581	H0581	MBL fold metallo-hydrolase	12.3646	11.7583	11.3804	13.1738	16.7386	11.123	12.7565	11.4648	12.0351	12.154	12.8492	15.1987	10.4333	12.3559	0.149229	0.118942	0.32527	0.56872	2	0.5	0	0	0		29.0311	31.2296	36.2267	45.7518	37.8904	46.3814	37.7518	29.6534	35.9707	39.447	47.7445	46.2594	48.6694	41.2907	0.515446	0.560637	0.82125	0.91695	18.5	19	0	0	0
PCC7418_0582	H0582	aminopeptidase P N-terminal domain-containing protein	18.0387	17.2876	17.9394	19.5059	20.2594	17.3729	18.4007	17.4276	19.2065	22.4492	20.5363	23.6842	20.5112	20.6358	0.0600086	0.0988028	0.19674	0.86625	0	18.5	0	0	0		25.5063	24.0491	32.5631	37.449	29.2487	36.4136	30.8716	24.8343	28.0224	33.0559	37.9833	37.9406	37.1777	33.169	0.276046	0.248661	0.54473	0.83571	19	20	0	0	0
PCC7418_0583	H0583	TldD/PmbA family protein	31.6376	32.3127	33.6304	32.8213	35.3904	30.7327	32.7542	28.8665	32.1347	31.9849	31.263	30.3367	32.244	31.1383	0.0453692	0.0387848	0.74568	0.12888	22.5	14.5	0	0	0		21.1794	21.9499	25.3376	30.4647	24.7723	26.985	25.1148	19.0992	22.3561	29.8235	33.6769	29.7817	29.8728	27.435	0.0947506	0.161319	0.44347	0.49861	19.5	19	0	0	0
PCC7418_0584	H0584	Uma2 family endonuclease	13.0905	16.1208	17.1895	12.3177	13.8206	15.6209	14.6933	12.7566	18.7793	19.1285	16.4741	15.6884	19.2037	17.0051	0.118218	0.136982	0.04719	0.07525	13	14	1	1	1		11.0025	12.1272	15.3548	16.0031	17.1511	17.5141	14.8588	14.2019	12.5428	17.8354	18.6202	14.2158	15.8448	15.5435	0.167155	0.125614	0.9118	0.09407	18	19.5	0	1	0
PCC7418_0585	H0585	ABC transporter ATP-binding protein	3.06265	2.29097	3.49527	2.96825	4.35499	3.27148	3.2406	3.6783	3.36137	2.78529	3.39138	3.617	3.02776	3.31018	0.191691	0.0950639	0.81394	0.0366	1	3	0	0	0		11.6963	10.1728	17.5241	15.9626	12.7151	13.4562	13.5878	10.9559	10.2478	16.2584	17.3429	14.3286	14.4026	13.9227	0.767882	0.778597	0.08493	0.21725	19	19.5	1	0	0
PCC7418_0586	H0586	c-type cytochrome	94.0472	19.255	16.6234	20.6458	42.4144	27.2283	36.7024	71.2249	18.9015	19.666	20.7116	41.413	26.0316	32.9914	0.735833	0.568151	0.29132	0.24551	3.5	3.5	0	0	0		101.501	54.9143	52.4073	80.6212	111.628	88.0162	81.5148	92.0651	49.8485	41.2349	64.0567	86.1433	86.4602	69.9681	0.599435	0.591807	0.09684	0.1644	3.5	4.5	1	0	0
PCC7418_0587	H0587	shikimate kinase	20.7977	20.1906	23.2724	21.4802	27.0165	26.2577	23.1692	15.7951	19.1933	18.786	20.1346	24.8776	21.1021	19.9815	0.113784	0.136794	0.93081	0.95554	7.5	4.5	0	0	0		28.506	31.142	37.9733	35.2912	39.254	38.6289	35.1326	28.4167	33.0652	33.125	35.6533	36.9951	35.3959	33.7752	0.173666	0.138815	0.84229	0.96168	16.5	18.5	0	0	0
PCC7418_0588	H0588	DUF308 domain-containing protein	14.2673	14.2725	15.7269	15.1227	17.9758	17.4682	15.8056	10.7343	12.6517	13.1682	13.3294	16.9479	14.6459	13.5796	0.0919148	0.139951	0.94807	0.97372	7	5.5	0	0	0		26.544	29.2892	34.741	33.9654	32.5137	33.9559	31.8348	26.5297	28.6704	31.0765	35.1714	33.334	31.9489	31.1218	0.187006	0.210607	0.41497	0.60586	17.5	20.5	0	0	0
PCC7418_0589	H0589	methylmalonic aciduria and homocystinuria type D protein	46.3774	53.4982	48.4067	60.8472	48.1356	40.1588	49.5707	54.9936	54.1888	54.2953	55.9933	41.4626	42.3555	50.5482	0.128851	0.121515	0.42348	0.60767	21	19.5	0	0	0		43.6372	46.995	50.2019	44.3834	32.7969	36.6975	42.452	40.3978	53.849	58.1812	51.1578	39.871	45.3329	48.1316	0.119961	0.134835	0.38808	0.05152	17	16	0	1	0
PCC7418_0590	H0590	ferredoxin family protein	85.1704	63.9957	63.781	69.6036	85.9696	66.5316	72.5087	86.0224	73.4874	77.1652	78.1868	98.4839	84.1397	82.9142	0.130148	0.0982089	0.04965	0.31748	3	3.5	1	0	0		247.232	192.823	245.481	370.723	453.817	396.474	317.758	250.027	202.943	275.416	354.236	430.607	424.926	323.026	1.30011	1.04386	0.74041	0.89795	1.5	2	0	0	0
PCC7418_0591	H0591	ABC transporter ATP-binding protein	25.1514	23.5837	22.9433	26.5197	32.9493	26.3657	26.2522	25.7831	22.7794	23.7456	29.1227	34.2416	25.5179	26.8651	0.124619	0.143296	0.38865	0.2952	3	1.5	0	0	0		114.816	95.2733	134.407	173.564	203.273	193.195	152.421	115.735	101.789	144.452	183.645	210.332	196.808	158.794	1.53159	1.52176	0.8784	0.87852	0.5	23.5	0	0	0
PCC7418_0592	H0592	Bax inhibitor-1 family protein	538.126	1051.7	727.495	741.711	682.394	896.823	773.041	551.721	952.036	686.015	578.893	561.202	680.496	668.394	0.210866	0.206247	0.28968	0.24339	12	12	0	0	0		202.924	390.72	478.396	331.659	378.38	330.13	352.035	161.89	341.905	408.997	364.493	334.966	287.592	316.64	0.107307	0.116827	0.31534	0.30338	15.5	17	0	0	0
PCC7418_0594	H0594	type II toxin-antitoxin system RelE/ParE family toxin	6.53668	7.1463	6.98422	6.87667	7.72101	8.46737	7.28871	3.11573	4.86714	3.30435	4.12843	4.66506	5.56361	4.27405	0.0872127	0.201966	0.57774	0.54292	10	9.5	0	0	0		0.969539	3.03532	3.00227	3.2625	3.78513	2.72269	2.79624	1.51571	1.33174	1.90481	2.82015	2.34535	1.95198	1.97829	0.120614	0.116264	0.8622	0.30159	17.5	21.5	0	0	0
PCC7418_0595	H0595	transcriptional regulator	3.50917	8.46661	6.35772	5.38371	7.67586	8.4301	6.63719	4.30112	6.14028	2.55443	5.29454	7.0394	5.97356	5.21722	0.268634	0.278642	0.37024	0.41125	11	6	0	0	0		1.82171	2.89687	2.72757	3.63263	2.70936	2.92331	2.78524	1.3315	1.55985	4.90841	2.06451	3.65134	2.51497	2.67177	0.0798923	0.239759	0.59531	0.61114	18	17	0	0	0
PCC7418_0597	H0597	TIGR03960 family B12-binding radical SAM protein	20.5134	20.7614	21.6491	22.2245	21.6393	19.7837	21.0952	20.734	21.6116	22.7094	23.1909	20.1261	21.5164	21.6481	0.0389375	0.0487303	0.14568	0.06272	21	18	0	0	0		46.0191	43.9249	42.5899	49.6431	38.9938	53.9349	45.8509	47.2677	49.0515	46.9725	54.5763	50.9951	53.5712	50.4057	0.229901	0.134978	0.93817	0.93667	14	23	0	0	0
PCC7418_0598	H0598	DUF5615 family PIN-like protein	11.3439	16.7568	11.6151	9.37662	14.3411	12.1699	12.6006	13.1158	19.1339	12.4706	12.2821	10.074	14.9946	13.6785	0.187338	0.207235	0.30197	0.31672	9	11	0	0	0		12.1556	15.0979	19.5321	20.9525	24.1789	15.7792	17.9494	11.7123	19.5523	22.5594	24.0802	20.4339	20.5739	19.8187	0.318666	0.286903	0.65573	0.37969	21	17.5	0	0	0
PCC7418_0599	H0599	DUF433 domain-containing protein	34.135	38.6388	31.7973	27.5158	36.4603	31.7403	33.3813	35.902	53.8699	36.1425	41.3136	38.4445	46.8244	42.0828	0.107522	0.152999	0.27632	0.42118	8	10.5	0	0	0		37.3479	42.5735	49.9945	46.6776	50.034	41.6303	44.7096	40.6691	51.4973	51.6732	52.7183	59.043	52.3878	51.3314	0.138577	0.128822	0.57529	0.96705	19	16.5	0	0	0
PCC7418_0601	H0601	cold shock domain-containing protein	56.2852	73.4421	67.4319	79.0518	84.9728	97.2176	76.4002	49.1315	55.2471	54.5355	54.1809	88.0136	75.021	62.6883	0.169625	0.222897	0.87843	0.73612	10.5	6.5	0	0	0		35.5826	40.8902	50.9977	50.113	92.296	67.5438	56.2372	36.3569	35.5029	51.6311	50.258	63.9182	53.6469	48.5523	0.248068	0.158649	0.89376	0.91674	4.5	22	0	0	0
PCC7418_0602	H0602	addiction module protein	571.66	536.16	496.012	552.615	724.277	668.378	591.517	498.129	487.708	505.66	517.973	768.004	731.242	584.786	0.133875	0.200733	0.39951	0.71388	5.5	6.5	0	0	0		340.206	324.461	363.298	346.836	567.013	401.992	390.634	367.205	334.462	366.325	364.265	394.386	421.199	374.64	0.139452	0.0463285	0.70941	0.91032	4	6.5	0	0	0
PCC7418_0603	H0603	type II toxin-antitoxin system RelE/ParE family toxin	273.799	277.006	242.679	279.001	391.216	367.971	305.279	300.799	283.283	294.096	310.037	471.461	447.912	351.265	0.177991	0.220284	0.50449	0.69019	6	6	0	0	0		238.184	225.08	253.534	258.825	353.759	268.735	266.353	266.606	248.759	278.951	278.759	287.071	308.574	278.12	0.136138	0.0520192	0.711	0.99706	2.5	15.5	0	0	0
PCC7418_0604	H0604	O-acetylhomoserine aminocarboxypropyltransferase/cysteine synthase	110.996	99.8765	111.042	84.4526	132.464	119.235	109.678	110.632	88.8186	97.0995	91.6955	131.856	109.902	105.001	0.136589	0.13901	0.56265	0.39924	7	4.5	0	0	0		153.369	154.946	240.382	195.216	122.32	163.059	171.549	133.213	139.783	197.388	197.091	152.197	169.443	164.852	0.341148	0.243076	0.02349	0.06926	17.5	18.5	1	1	1
PCC7418_0605	H0605	homoserine O-acetyltransferase	135.632	109.358	127.664	92.7652	150.69	142.274	126.397	137.232	97.0478	107.995	105.398	163.583	138.013	124.878	0.156592	0.186724	0.54113	0.34276	7	4.5	0	0	0		131.609	125.444	197.454	175.55	118.159	154.025	150.374	126.456	116.473	173.913	172.785	149.172	172.694	151.915	0.225517	0.186744	0.03397	0.42414	18	18.5	1	0	0
PCC7418_0606	H0606	CAP domain-containing protein	83.1753	75.8297	69	65.6701	76.1889	79.84	74.9507	74.6832	83.0803	67.9934	76.0743	73.8468	87.2827	77.1601	0.0799405	0.0819386	0.08262	0.39417	7	9	0	0	0		12.2127	8.92474	7.01013	7.36529	12.3197	8.69948	9.42201	10.4649	10.9205	10.2686	9.38897	11.4137	10.6188	10.5126	0.0283035	0.00804845	0.04066	0.22659	4.5	7.5	0	0	0
PCC7418_0607	H0607	hypothetical protein	0.0807584	0.584541	0.270118	0.0849588	0.169583	0.456486	0.274407	0.263958	0.216474	0.156764	0.272029	0.14954	0.160944	0.203285	0.687803	0.249431	0.04337	0.62092	11.5	0	1	0	0		0.28748	2.33336	4.38257	2.00639	0.748223	0.733917	1.74866	0.0817137	2.36925	5.94922	1.74843	0.556339	0.463028	1.86133	5.04768	9.79875	0.07254	0.09881	16.5	16.5	1	1	1
PCC7418_0608	H0608	Uma2 family endonuclease	3.48972	4.5813	3.89076	5.03894	4.88533	3.09421	4.16338	2.83288	4.15745	4.71529	3.11158	2.78748	2.79551	3.40003	0.173584	0.222995	0.62362	0.20894	22.5	15.5	0	0	0		5.29784	13.1049	13.3447	9.95713	8.06861	10.9444	10.1196	3.25406	8.69893	9.50718	9.08182	7.0118	9.80798	7.89363	0.675639	0.664551	0.06281	0.25071	14.5	15.5	1	0	0
PCC7418_0609	H0609	Uma2 family endonuclease	2.84585	4.23008	3.62617	2.35232	3.27254	3.06402	3.23183	1.62409	3.08767	3.61705	3.19534	2.69756	2.70072	2.8204	0.183245	0.219867	0.29099	0.16015	11.5	16.5	0	0	0		4.58285	10.2921	10.8589	7.27475	5.76414	9.35977	8.02209	3.97647	8.91526	8.78259	6.50573	7.06008	6.7986	7.00646	0.719865	0.583961	0.00991	0.28	14.5	14.5	1	0	0
PCC7418_0610	H0610	Uma2 family endonuclease	3.95556	6.32543	5.23063	4.93549	5.8916	5.61568	5.32573	4.81067	6.2467	6.78551	6.35214	7.15415	5.95812	6.21788	0.142225	0.118645	0.54968	0.80137	11.5	17.5	0	0	0		5.89428	13.8968	12.0902	7.91737	7.67053	10.7842	9.70889	4.74697	12.1035	10.4651	7.7066	8.0006	8.61457	8.60623	0.521491	0.369996	0.05924	0.22874	13.5	14	1	0	0
PCC7418_0611	H0611	threo-3-hydroxy-L-aspartate ammonia-lyase	10.7608	11.8694	12.4276	13.8913	15.1693	13.7645	12.9805	10.5561	9.57655	11.0683	12.3832	11.5109	10.3382	10.9055	0.112091	0.0819013	0.92737	0.06317	23.5	22	0	0	0		14.0022	11.5376	17.7036	15.2921	12.9994	17.026	14.7601	12.6233	10.405	12.513	16.6265	15.2839	14.5844	13.6727	0.166839	0.188206	0.44529	0.43664	17	23	0	0	0
PCC7418_0612	H0612	response regulator transcription factor	55.446	104.678	87.8228	93.4618	72.9207	99.6494	85.6631	59.7776	88.6367	79.4861	74.6186	66.2848	88.2951	76.1831	0.196387	0.139972	0.32131	0.11628	14	13.5	0	0	0		37.4454	59.2928	58.4981	45.243	48.1142	45.2864	48.98	29.5736	54.1805	52.7824	41.0781	35.4852	42.1986	42.5497	0.0902165	0.115003	0.29531	0.09148	14.5	14.5	0	1	0
PCC7418_0613	H0613	response regulator	10.7722	13.3371	13.1163	11.7052	13.3936	11.2165	12.2568	11.7362	15.6723	14.7714	14.3977	14.4844	12.57	13.9387	0.0867833	0.096837	0.86658	0.71122	14.5	16.5	0	0	0		7.4895	8.54158	12.0486	9.24374	8.52093	8.54976	9.06568	7.27836	8.80484	11.6971	10.5402	8.39122	8.07582	9.13127	0.116583	0.108686	0.07677	0.01831	17	18	1	1	1
PCC7418_0614	H0614	IS200/IS605 family element transposase accessory protein TnpB	62.4264	59.0183	64.8935	66.7922	74.7818	90.3203	69.7054	62.2197	68.5064	70.0988	76.2627	81.5191	99.0719	76.2798	0.149271	0.155415	0.85799	0.85779	9	10.5	0	0	0		28.9681	25.1152	26.9722	28.2245	29.7238	26.8576	27.6436	31.7618	26.56	28.8506	28.0314	29.8894	30.9509	29.3407	0.0218201	0.0229838	0.11363	0.67215	1	4.5	0	0	0
PCC7418_0615	H0615	S-layer family protein	3.03901	3.26342	3.45671	4.05286	4.97956	4.51139	3.88383	3.26082	2.70167	3.06877	3.2442	3.60945	4.16	3.34082	0.17913	0.136157	0.91388	0.87148	3.5	6	0	0	0		2.97772	2.64813	3.07143	3.30936	3.3224	3.09656	3.07093	2.60906	2.82454	2.86248	2.91845	3.38353	2.47869	2.84613	0.0583546	0.0851878	0.37492	0.70995	22.5	0	0	0	0
PCC7418_0616	H0616	CHAT domain-containing protein	0.32645	0.546418	0.509552	0.326258	0.565542	0.461314	0.455922	0.355665	0.335438	0.506951	0.49483	0.589374	0.455409	0.456278	0.213195	0.192928	0.53458	0.71302	11	21.5	0	0	0		0.842508	1.1588	1.25947	1.05725	1.25106	0.875181	1.07405	0.478952	0.957724	1.33941	1.04479	0.885502	0.982642	0.948171	0.365202	0.55717	0.78453	0.097	17.5	16.5	0	1	0
PCC7418_0617	H0617	ShlB/FhaC/HecB family hemolysin secretion/activation protein	1.57792	1.29786	1.46604	1.38332	1.63162	1.81086	1.52794	0.807471	1.23898	1.36906	1.36904	1.63799	1.33409	1.29277	0.110479	0.192331	0.73136	0.91848	7	17.5	0	0	0		1.36169	1.55917	2.10831	2.94866	2.53724	2.71587	2.20516	0.774101	1.6791	2.38544	2.61055	2.42932	2.53589	2.06907	0.383677	0.506256	0.75581	0.64111	20	17.5	0	0	0
[truncated: 3,038 more rows]
